# Supplementary material for: Prenatal retinoic acid exposure reveals candidate genes for craniofacial disorders
Source: Sci Rep. 2018 Nov 30;8:17492. doi: 10.1038/s41598-018-35681-0 (PMC6269437; doi:10.1038/s41598-018-35681-0)
Supplement: Supplementary file 2 — Table S1 [file 41598_2018_35681_MOESM2_ESM.xlsx]

## Sheet: E10.5
Table S1: Proteins revealed by LC-MS/MS analysis and their characteristics
Accession	Peptide count	Unique peptides	Confidence score	p value	Max fold change	Ratio	¨Protein Symbol	Description
P17809	2	2	6.32777	0.0221127	247.314	247.314	Slc2a1	Solute carrier family 2, facilitated glucose transporter member 1 OS=Mus musculus GN=Slc2a1 PE=1 SV=4 - [GTR1_MOUSE]
Q60715;E9Q7B0	2	2	9.29956	0.0315451	5.10169	5.10169	P4ha1	Prolyl 4-hydroxylase subunit alpha-1 OS=Mus musculus GN=P4ha1 PE=2 SV=2 - [P4HA1_MOUSE]
P97310	2	2	6.26853	0.0122076	4.24796	4.24796	Mcm2	DNA replication licensing factor MCM2 OS=Mus musculus GN=Mcm2 PE=1 SV=3 - [MCM2_MOUSE]
P01027;H3BKW9	4	4	13.6977	0.000377749	4.05872	4.05872	C3	Complement C3 OS=Mus musculus GN=C3 PE=1 SV=3 - [CO3_MOUSE]
P14685;F7B7L8	2	2	3.67157	0.00380784	3.93889	3.93889	Psmd3	26S proteasome non-ATPase regulatory subunit 3 OS=Mus musculus GN=Psmd3 PE=1 SV=3 - [PSMD3_MOUSE]
Q3TML0;Q922R8	3	3	10.0228	0.00799855	3.45973	3.45973	Pdia6	Protein disulfide-isomerase A6 OS=Mus musculus GN=Pdia6 PE=1 SV=1 - [Q3TML0_MOUSE]
J3QQ16;A0A087WS16;D3YWD1;E9PWQ3	2	2	8.72779	0.0322164	3.31018	3.31018	Col6a3	Protein Col6a3 OS=Mus musculus GN=Col6a3 PE=1 SV=1 - [J3QQ16_MOUSE]
Q01320	2	2	2.16895	0.0128569	3.09522	3.09522	Top2a	DNA topoisomerase 2-alpha OS=Mus musculus GN=Top2a PE=1 SV=2 - [TOP2A_MOUSE]
Q9QZ88;D3YW98;D3YYD5;D3Z645	2	2	7.36334	0.00116759	2.86136	2.86136	Vps29	Vacuolar protein sorting-associated protein 29 OS=Mus musculus GN=Vps29 PE=1 SV=1 - [VPS29_MOUSE]
Q62351;Q8C872	4	4	11.3465	0.0148785	2.34259	2.34259	Tfrc	Transferrin receptor protein 1 OS=Mus musculus GN=Tfrc PE=1 SV=1 - [TFR1_MOUSE]
Q8VBV3;A2AV19	2	2	7.73041	0.00322086	2.33049	2.33049	Exosc2	Exosome complex component RRP4 OS=Mus musculus GN=Exosc2 PE=2 SV=1 - [EXOS2_MOUSE]
P62965	9	8	33.4309	0.0234922	2.23905	2.23905	Crabp1	Cellular retinoic acid-binding protein 1 OS=Mus musculus GN=Crabp1 PE=1 SV=2 - [RABP1_MOUSE]
Q99LC8;D3Z151	2	2	6.52114	0.00121359	2.10913	2.10913	Eif2b1	Translation initiation factor eIF-2B subunit alpha OS=Mus musculus GN=Eif2b1 PE=2 SV=1 - [EI2BA_MOUSE]
O08528;E9Q5B5;E9Q9M6;Q91W97	4	4	12.031	0.0117355	2.06286	2.06286	Hk2	Hexokinase-2 OS=Mus musculus GN=Hk2 PE=2 SV=1 - [HXK2_MOUSE]
Q8K3Y3	2	2	8.23999	0.0334392	2.04988	2.04988	Lin28	Protein lin-28 homolog A OS=Mus musculus GN=Lin28a PE=1 SV=1 - [LN28A_MOUSE]
J3QP71;K3W4Q8;P18572	3	3	13.276	0.00675746	2.00107	2.00107	Bsg	Basigin (Fragment) OS=Mus musculus GN=Bsg PE=1 SV=1 - [J3QP71_MOUSE]
Q91WQ3;A2A7S7	4	4	13.0999	0.00484092	1.96615	1.96615	Yars	Tyrosine--tRNA ligase, cytoplasmic OS=Mus musculus GN=Yars PE=2 SV=3 - [SYYC_MOUSE]
D3YW52;Q61838	2	2	6.66708	0.0436179	1.94647	1.94647	Pzp	Alpha-2-macroglobulin OS=Mus musculus GN=Pzp PE=1 SV=1 - [D3YW52_MOUSE]
Q9CZN7	5	5	19.7868	0.0210817	1.93332	1.93332	Shmt2	Serine hydroxymethyltransferase OS=Mus musculus GN=Shmt2 PE=1 SV=1 - [Q9CZN7_MOUSE]
P09411;S4R2M7	8	6	26.3438	0.0201167	1.92954	1.92954	Pgk1	Phosphoglycerate kinase 1 OS=Mus musculus GN=Pgk1 PE=1 SV=4 - [PGK1_MOUSE]
E0CXA0;E0CYW7;P51859	2	2	5.39944	0.0023282	1.90277	1.90277	Hdgf	Hepatoma-derived growth factor (Fragment) OS=Mus musculus GN=Hdgf PE=1 SV=1 - [E0CXA0_MOUSE]
P29758	2	2	8.41309	0.000342623	1.87317	1.87317	Oat	Ornithine aminotransferase, mitochondrial OS=Mus musculus GN=Oat PE=1 SV=1 - [OAT_MOUSE]
Q99LP6	3	2	7.00437	0.0249015	1.85994	1.85994	Grpel1	GrpE protein homolog 1, mitochondrial OS=Mus musculus GN=Grpel1 PE=1 SV=1 - [GRPE1_MOUSE]
S4R2A9;Q3UPL0;S4R192	2	2	7.90161	0.000192669	1.84593	1.84593	Sec31a	Protein transport protein Sec31A (Fragment) OS=Mus musculus GN=Sec31a PE=1 SV=1 - [S4R2A9_MOUSE]
P17751;H7BXC3	11	10	35.4018	0.0252509	1.83496	1.83496	Tpi1	Triosephosphate isomerase OS=Mus musculus GN=Tpi1 PE=1 SV=4 - [TPIS_MOUSE]
G5E8N5;D3YVR7;D3YZE4;D3YZQ9;D3Z736;P00342;P06151;Q8BVP2	8	6	33.6883	0.0244569	1.82598	1.82598	Ldha	L-lactate dehydrogenase OS=Mus musculus GN=Ldha PE=1 SV=1 - [G5E8N5_MOUSE]
Q8CGY8	2	2	6.07801	0.0106666	1.81648	1.81648	Ogt	UDP-N-acetylglucosamine--peptide N-acetylglucosaminyltransferase 110 kDa subunit OS=Mus musculus GN=Ogt PE=1 SV=2 - [OGT1_MOUSE]
P67778;Q5SQG5	3	3	8.94766	0.00405431	1.81042	1.81042	Phb	Prohibitin OS=Mus musculus GN=Phb PE=1 SV=1 - [PHB_MOUSE]
E9QA16;D3Z6I7;E9Q0M9;E9Q9F3;E9QA15;F6QLP8;F6ZAW1;Q8VCQ8;S4R1T7	3	3	11.9415	0.00197397	1.78734	1.78734	Cald1	Protein Cald1 OS=Mus musculus GN=Cald1 PE=1 SV=1 - [E9QA16_MOUSE]
Q9JLJ2;Q3U367	2	2	7.87024	0.0172936	1.77263	1.77263	Aldh9a1	4-trimethylaminobutyraldehyde dehydrogenase OS=Mus musculus GN=Aldh9a1 PE=1 SV=1 - [AL9A1_MOUSE]
Q8CBB6;G3X9D5;P10853;P10854;P70696;Q64475;Q64478;Q64524;Q64525;Q6ZWY9;Q8CGP0;Q8CGP1;Q8CGP2;Q9D2U9	2	2	7.3106	0.0308916	1.77214	1.77214	Hist1h2bq	Histone H2B OS=Mus musculus GN=Hist1h2bq PE=2 SV=1 - [Q8CBB6_MOUSE]
P84084;D3YV25;E9Q2C2;P61205;P61750;P84078;Q8BSL7	2	2	6.52264	0.0152291	1.75561	1.75561	Arf5	ADP-ribosylation factor 5 OS=Mus musculus GN=Arf5 PE=1 SV=2 - [ARF5_MOUSE]
Q9CZD3	3	3	9.30611	0.0105803	1.7489	1.7489	Gars	Glycine--tRNA ligase OS=Mus musculus GN=Gars PE=1 SV=1 - [SYG_MOUSE]
P00493	3	3	9.33034	0.0189109	1.73363	1.73363	Hprt1	Hypoxanthine-guanine phosphoribosyltransferase OS=Mus musculus GN=Hprt1 PE=1 SV=3 - [HPRT_MOUSE]
Q9Z0N1;A2AAW9;Q9Z0N2	5	5	16.952	0.00480709	1.72898	1.72898	Eif2s3x	Eukaryotic translation initiation factor 2 subunit 3, X-linked OS=Mus musculus GN=Eif2s3x PE=1 SV=2 - [IF2G_MOUSE]
P83917;Q7TPM0;Q9CYJ8	2	2	9.46228	0.0135878	1.72721	1.72721	Cbx1	Chromobox protein homolog 1 OS=Mus musculus GN=Cbx1 PE=1 SV=1 - [CBX1_MOUSE]
P28667	2	2	7.64362	0.0134745	1.72312	1.72312	Marcksl1	MARCKS-related protein OS=Mus musculus GN=Marcksl1 PE=1 SV=2 - [MRP_MOUSE]
O09061	2	2	2.97738	0.0113583	1.7188	1.7188	Psmb1	Proteasome subunit beta type-1 OS=Mus musculus GN=Psmb1 PE=1 SV=1 - [PSB1_MOUSE]
Q99MD9;B1AU75;B1AU76	3	3	11.4011	0.00241841	1.71804	1.71804	Nasp	Nuclear autoantigenic sperm protein OS=Mus musculus GN=Nasp PE=1 SV=2 - [NASP_MOUSE]
Q5U458;E9Q8B3	2	2	8.18557	0.00520476	1.70972	1.70972	Dnajc11	DnaJ homolog subfamily C member 11 OS=Mus musculus GN=Dnajc11 PE=2 SV=2 - [DJC11_MOUSE]
A6ZI44;A6ZI46;A6ZI47;D3YV98;D3YWI1;D3Z510;P05064;Q9CPQ9	12	12	33.6129	0.00651992	1.67355	1.67355	AldoA	Fructose-bisphosphate aldolase OS=Mus musculus GN=Aldoa PE=1 SV=1 - [A6ZI44_MOUSE]
P12382	5	5	14.4982	0.00941901	1.67279	1.67279	Pfkl	ATP-dependent 6-phosphofructokinase, liver type OS=Mus musculus GN=Pfkl PE=1 SV=4 - [PFKAL_MOUSE]
Q80ZV0	2	2	6.3663	0.216289	1.66273	1.66273	Rnaseh2b	Ribonuclease H2 subunit B OS=Mus musculus GN=Rnaseh2b PE=1 SV=2 - [RNH2B_MOUSE]
P06745;F6SAC3	9	9	36.4273	0.0174519	1.66092	1.66092	Gpi	Glucose-6-phosphate isomerase OS=Mus musculus GN=Gpi PE=1 SV=4 - [G6PI_MOUSE]
Q64433	3	3	9.93413	0.0164639	1.66053	1.66053	Hspe1	10 kDa heat shock protein, mitochondrial OS=Mus musculus GN=Hspe1 PE=1 SV=2 - [CH10_MOUSE]
P62918	2	2	5.32614	0.0130564	1.65127	1.65127	Rpl8	60S ribosomal protein L8 OS=Mus musculus GN=Rpl8 PE=1 SV=2 - [RL8_MOUSE]
Q9CPY7	2	2	6.54236	0.0249353	1.6486	1.6486	Lap3	Cytosol aminopeptidase OS=Mus musculus GN=Lap3 PE=1 SV=3 - [AMPL_MOUSE]
A2A5N1;Q9CQV8	2	2	9.19354	0.0045668	1.64353	1.64353	Ywhab	14-3-3 protein beta/alpha (Fragment) OS=Mus musculus GN=Ywhab PE=1 SV=1 - [A2A5N1_MOUSE]
P34022;H7BX22	2	2	7.11243	0.011624	1.61647	1.61647	Ranbp1	Ran-specific GTPase-activating protein OS=Mus musculus GN=Ranbp1 PE=1 SV=2 - [RANG_MOUSE]
P11983;F2Z483	5	5	22.2017	0.017664	1.61385	1.61385	Tcp1	T-complex protein 1 subunit alpha OS=Mus musculus GN=Tcp1 PE=1 SV=3 - [TCPA_MOUSE]
Q8R326;Q99K48	3	2	7.65501	0.0107794	1.59778	1.59778	Pspc1	Paraspeckle component 1 OS=Mus musculus GN=Pspc1 PE=1 SV=1 - [PSPC1_MOUSE]
F8WIX8;P22752;P27661;Q64523;Q6GSS7;Q8BFU2;Q8CGP4;Q8CGP5;Q8CGP6;Q8CGP7;Q8R1M2	2	2	4.38352	0.0466262	1.59462	1.59462	Hist1h2al	Histone H2A OS=Mus musculus GN=Hist1h2al PE=3 SV=1 - [F8WIX8_MOUSE]
Q9JIH2	3	3	6.72044	0.00685324	1.59457	1.59457	Nup50	Nuclear pore complex protein Nup50 OS=Mus musculus GN=Nup50 PE=1 SV=3 - [NUP50_MOUSE]
P97447;A2AEX6;A2AEX7;A2AEX8;A2AEX9;A2AEY0;A2AEY1;A2AEY2	2	2	7.85294	0.0228392	1.5943	1.5943	Fhl1	Four and a half LIM domains protein 1 OS=Mus musculus GN=Fhl1 PE=1 SV=3 - [FHL1_MOUSE]
Q19LI2	3	3	6.21144	0.00377097	1.58235	1.58235	A1bg	Alpha-1B-glycoprotein OS=Mus musculus GN=A1bg PE=1 SV=1 - [A1BG_MOUSE]
D3Z7I1;D3YVF4;P62264	2	2	7.9981	0.00558092	1.57855	1.57855	Rps14	40S ribosomal protein S14 (Fragment) OS=Mus musculus GN=Rps14 PE=1 SV=1 - [D3Z7I1_MOUSE]
Q9DBJ1;O70250	10	10	28.7062	0.032065	1.5682	1.5682	Pgam1	Phosphoglycerate mutase 1 OS=Mus musculus GN=Pgam1 PE=1 SV=3 - [PGAM1_MOUSE]
G3UY93;G3UZ22;Q9Z1Q9	3	3	11.962	0.000951415	1.56098	1.56098	Vars	Valine--tRNA ligase (Fragment) OS=Mus musculus GN=Vars PE=1 SV=1 - [G3UY93_MOUSE]
Q61753;F6ZSB7	2	2	5.19727	0.00211775	1.55115	1.55115	Phgdh	D-3-phosphoglycerate dehydrogenase OS=Mus musculus GN=Phgdh PE=1 SV=3 - [SERA_MOUSE]
D3YV43;P62908	2	2	6.7841	0.0217304	1.54994	1.54994	Rps3	40S ribosomal protein S3 OS=Mus musculus GN=Rps3 PE=1 SV=1 - [D3YV43_MOUSE]
P12025	2	2	7.37282	0.00568334	1.53312	1.53312	Mdk	Midkine OS=Mus musculus GN=Mdk PE=2 SV=2 - [MK_MOUSE]
Q08091	3	3	14.0545	0.026575	1.53115	1.53115	Cnn1	Calponin-1 OS=Mus musculus GN=Cnn1 PE=2 SV=1 - [CNN1_MOUSE]
P07356;B0V2N5;B0V2N7;B0V2N8	2	2	3.27661	0.223827	1.52501	1.52501	Anxa2	Annexin A2 OS=Mus musculus GN=Anxa2 PE=1 SV=2 - [ANXA2_MOUSE]
P52480;E9Q509;G3X925;P53657	7	7	32.3303	0.016657	1.52442	1.52442	Pkm	Pyruvate kinase PKM OS=Mus musculus GN=Pkm PE=1 SV=4 - [KPYM_MOUSE]
Q01768;E9PZF0;P15532;Q5NC79;Q5NC80	2	2	6.02574	0.0462496	1.52245	1.52245	Nme2	Nucleoside diphosphate kinase B OS=Mus musculus GN=Nme2 PE=1 SV=1 - [NDKB_MOUSE]
Q3KQM4;P26369	2	2	9.75834	0.00723432	1.52028	1.52028	U2af2	Splicing factor U2AF 65 kDa subunit OS=Mus musculus GN=U2af2 PE=1 SV=1 - [Q3KQM4_MOUSE]
P97823;D3YUG4;D3Z111;D3Z269;J3QP56	2	2	5.62798	0.0184831	1.51597	1.51597	Lypla1	Acyl-protein thioesterase 1 OS=Mus musculus GN=Lypla1 PE=1 SV=1 - [LYPA1_MOUSE]
P62806	4	4	14.3238	0.00790317	1.5082	1.5082	Hist1h4a	Histone H4 OS=Mus musculus GN=Hist1h4a PE=1 SV=2 - [H4_MOUSE]
Q9CY58	2	2	1.76271	0.0124464	1.50509	1.50509	Serbp1	Plasminogen activator inhibitor 1 RNA-binding protein OS=Mus musculus GN=Serbp1 PE=1 SV=2 - [PAIRB_MOUSE]
P17182;B0QZL1;B1ARR6;B1ARR7;D3Z2S4;P17183;P21550;Q5SX59;Q6PHC1	21	19	79.2302	0.0181803	1.50223	1.50223	Eno1	Alpha-enolase OS=Mus musculus GN=Eno1 PE=1 SV=3 - [ENOA_MOUSE]
P62270;F6YVP7;S4R1N6	2	2	4.27316	0.00450786	1.49513	1.49513	Rps18	40S ribosomal protein S18 OS=Mus musculus GN=Rps18 PE=1 SV=3 - [RS18_MOUSE]
Q8K0Z5;D3YVR0;D3Z2H9;D3Z6I8;E9Q5J9;E9Q7Q3;P21107	2	2	7.58374	0.0117687	1.491	1.491	Tpm3	Tropomyosin 3, gamma OS=Mus musculus GN=Tpm3 PE=1 SV=1 - [Q8K0Z5_MOUSE]
P60122;D3YW60	3	3	12.7518	0.00517187	1.48949	1.48949	Ruvbl1	RuvB-like 1 OS=Mus musculus GN=Ruvbl1 PE=1 SV=1 - [RUVB1_MOUSE]
O35129;F6Q8V7;F6QPR1	3	3	8.74857	0.0189095	1.48416	1.48416	Phb2	Prohibitin-2 OS=Mus musculus GN=Phb2 PE=1 SV=1 - [PHB2_MOUSE]
P67984	4	4	14.4543	0.00301732	1.48071	1.48071	Rpl22	60S ribosomal protein L22 OS=Mus musculus GN=Rpl22 PE=1 SV=2 - [RL22_MOUSE]
P50580;D3YVH7	2	2	7.23815	0.0369716	1.47615	1.47615	Pa2g4	Proliferation-associated protein 2G4 OS=Mus musculus GN=Pa2g4 PE=1 SV=3 - [PA2G4_MOUSE]
P24270;A2AL20	2	2	5.11092	0.0310354	1.47127	1.47127	Cat	Catalase OS=Mus musculus GN=Cat PE=1 SV=4 - [CATA_MOUSE]
Q9D1A2	2	2	5.59734	0.00129904	1.46411	1.46411	Cndp2	Cytosolic non-specific dipeptidase OS=Mus musculus GN=Cndp2 PE=1 SV=1 - [CNDP2_MOUSE]
Q9WTM5;D3YXQ8	3	3	6.86077	0.0151155	1.46029	1.46029	Ruvbl2	RuvB-like 2 OS=Mus musculus GN=Ruvbl2 PE=2 SV=3 - [RUVB2_MOUSE]
P84228;E0CZ27;F8WI35;P02301;P68433;P84244	2	2	1.98252	0.0299043	1.4585	1.4585	Hist1h3b	Histone H3.2 OS=Mus musculus GN=Hist1h3b PE=1 SV=2 - [H32_MOUSE]
Q9D0I9	3	3	8.1315	0.00774012	1.45431	1.45431	Rars	Arginine--tRNA ligase, cytoplasmic OS=Mus musculus GN=Rars PE=2 SV=2 - [SYRC_MOUSE]
P80314	4	4	12.98	0.00336812	1.44854	1.44854	Cct2	T-complex protein 1 subunit beta OS=Mus musculus GN=Cct2 PE=1 SV=4 - [TCPB_MOUSE]
Q6ZWV3;I7HLV2;P86048	3	3	10.2423	0.00406882	1.44466	1.44466	Rpl10	60S ribosomal protein L10 OS=Mus musculus GN=Rpl10 PE=1 SV=3 - [RL10_MOUSE]
P09405	4	4	10.3168	0.0170145	1.43984	1.43984	Ncl	Nucleolin OS=Mus musculus GN=Ncl PE=1 SV=2 - [NUCL_MOUSE]
P68254;F6VW30;F6YY69	4	4	20.109	0.0210637	1.4373	1.4373	Ywhaq	14-3-3 protein theta OS=Mus musculus GN=Ywhaq PE=1 SV=1 - [1433T_MOUSE]
P61087;D3Z4U3	2	2	10.6319	0.014243	1.4362	1.4362	Ube2k	Ubiquitin-conjugating enzyme E2 K OS=Mus musculus GN=Ube2k PE=1 SV=3 - [UBE2K_MOUSE]
Q9QUM9;E0CXB1	2	2	7.32095	0.020973	1.4354	1.4354	Psma6	Proteasome subunit alpha type-6 OS=Mus musculus GN=Psma6 PE=1 SV=1 - [PSA6_MOUSE]
P25444;D3YVC1;D3YWJ3;D3Z536;E9Q1N8;F6YTZ4;J3QMG5	8	6	21.1505	0.00837567	1.43456	1.43456	Rps2	40S ribosomal protein S2 OS=Mus musculus GN=Rps2 PE=2 SV=3 - [RS2_MOUSE]
Q9R1P4	2	2	5.03178	0.000804389	1.43431	1.43431	Psma1	Proteasome subunit alpha type-1 OS=Mus musculus GN=Psma1 PE=1 SV=1 - [PSA1_MOUSE]
O70435;E0CX62	5	5	14.7666	0.00458942	1.43262	1.43262	Psma3	Proteasome subunit alpha type-3 OS=Mus musculus GN=Psma3 PE=1 SV=3 - [PSA3_MOUSE]
E0CXZ0;F7CHP9;Q9D6Z1	2	2	6.51834	0.140078	1.43078	1.43078	Nop56	Nucleolar protein 56 OS=Mus musculus GN=Nop56 PE=1 SV=1 - [E0CXZ0_MOUSE]
F8WJ41;D3YVB4;D3Z712;P62245	2	2	4.90621	0.0346786	1.42681	1.42681	Rps15a	40S ribosomal protein S15a (Fragment) OS=Mus musculus GN=Rps15a PE=1 SV=1 - [F8WJ41_MOUSE]
P62717;F6YJW4	4	4	12.9821	0.0185523	1.42468	1.42468	Rpl18a	60S ribosomal protein L18a OS=Mus musculus GN=Rpl18a PE=1 SV=1 - [RL18A_MOUSE]
Q9EQU5;A2BE92;A2BE93	3	3	12.9795	0.00118181	1.41749	1.41749	Set	Protein SET OS=Mus musculus GN=Set PE=1 SV=1 - [SET_MOUSE]
Q99PT1	2	2	3.05833	0.0027589	1.41601	1.41601	Arhgdia	Rho GDP-dissociation inhibitor 1 OS=Mus musculus GN=Arhgdia PE=1 SV=3 - [GDIR1_MOUSE]
P80317;E9QPA6	6	5	18.7404	0.0120832	1.41571	1.41571	Cct6a	T-complex protein 1 subunit zeta OS=Mus musculus GN=Cct6a PE=1 SV=3 - [TCPZ_MOUSE]
Q9D1J3	2	2	5.24439	0.00207445	1.41275	1.41275	Sarnp	SAP domain-containing ribonucleoprotein OS=Mus musculus GN=Sarnp PE=1 SV=3 - [SARNP_MOUSE]
Q8R016;E9PY26;E9PZH4;E9Q6V3;E9QA53	2	2	4.01757	0.0187167	1.41105	1.41105	Blmh	Bleomycin hydrolase OS=Mus musculus GN=Blmh PE=1 SV=1 - [BLMH_MOUSE]
P14148;F6XI62	4	4	13.7364	0.00789169	1.41064	1.41064	Rpl7	60S ribosomal protein L7 OS=Mus musculus GN=Rpl7 PE=1 SV=2 - [RL7_MOUSE]
P62082;F6SVV1	2	2	5.22711	0.0151547	1.40982	1.40982	Rps7	40S ribosomal protein S7 OS=Mus musculus GN=Rps7 PE=2 SV=1 - [RS7_MOUSE]
Q6ZWV7;G3UWD7	2	2	4.6945	0.00848084	1.40767	1.40767	Rpl35	60S ribosomal protein L35 OS=Mus musculus GN=Rpl35 PE=2 SV=1 - [RL35_MOUSE]
P70168	4	4	9.30312	0.00251563	1.39489	1.39489	Kpnb1	Importin subunit beta-1 OS=Mus musculus GN=Kpnb1 PE=1 SV=2 - [IMB1_MOUSE]
Q9D8E6	6	6	23.3424	0.0117658	1.38443	1.38443	Rpl4	60S ribosomal protein L4 OS=Mus musculus GN=Rpl4 PE=1 SV=3 - [RL4_MOUSE]
D3Z5R8;D3YUG3;D3YUT3;D3Z722;Q9CZX8;S4R223	4	4	8.85945	0.0172736	1.38361	1.38361	Rps19	40S ribosomal protein S19 (Fragment) OS=Mus musculus GN=Rps19 PE=1 SV=5 - [D3Z5R8_MOUSE]
P84099;A2A547;O70372	3	2	9.27788	0.0448807	1.38177	1.38177	Rpl19	60S ribosomal protein L19 OS=Mus musculus GN=Rpl19 PE=1 SV=1 - [RL19_MOUSE]
P80315;G5E839	3	3	9.10567	0.00402393	1.37817	1.37817	Cct4	T-complex protein 1 subunit delta OS=Mus musculus GN=Cct4 PE=1 SV=3 - [TCPD_MOUSE]
Q9CR16	2	2	5.90483	0.0135077	1.37717	1.37717	Ppid	Peptidyl-prolyl cis-trans isomerase D OS=Mus musculus GN=Ppid PE=1 SV=3 - [PPID_MOUSE]
Q62189;D3Z0S6;F8VQ88;Q9CQI7	2	2	4.8643	0.00132828	1.37708	1.37708	Snrpa	U1 small nuclear ribonucleoprotein A OS=Mus musculus GN=Snrpa PE=2 SV=3 - [SNRPA_MOUSE]
B1B1A8;Q6PDN3	5	4	16.949	0.304771	1.37535	1.37535	Mylk	Myosin light chain kinase, smooth muscle OS=Mus musculus GN=Mylk PE=1 SV=1 - [B1B1A8_MOUSE]
Q8CIG8;F6QQQ6	2	2	5.07797	0.0222974	1.36565	1.36565	Prmt5	Protein arginine N-methyltransferase 5 OS=Mus musculus GN=Prmt5 PE=1 SV=3 - [ANM5_MOUSE]
Q99LX0;A2A813;A2A815	2	2	4.36785	0.00501056	1.36073	1.36073	Park7	Protein deglycase DJ-1 OS=Mus musculus GN=Park7 PE=1 SV=1 - [PARK7_MOUSE]
P53026;D6RE43;Q5XJF6	3	3	8.18675	0.0151614	1.35612	1.35612	Rpl10a	60S ribosomal protein L10a OS=Mus musculus GN=Rpl10a PE=1 SV=3 - [RL10A_MOUSE]
F8VQC1;E9Q740	2	2	8.03992	0.00492471	1.35188	1.35188	Srp72	Signal recognition particle subunit SRP72 OS=Mus musculus GN=Srp72 PE=1 SV=1 - [F8VQC1_MOUSE]
Q00612	2	2	4.62102	0.00305979	1.34818	1.34818	G6pdx	Glucose-6-phosphate 1-dehydrogenase X OS=Mus musculus GN=G6pdx PE=1 SV=3 - [G6PD1_MOUSE]
P62827;Q14AA6	3	3	5.32519	0.00846453	1.34494	1.34494	Ran	GTP-binding nuclear protein Ran OS=Mus musculus GN=Ran PE=1 SV=3 - [RAN_MOUSE]
P40142	7	7	27.7597	0.0151805	1.34017	1.34017	Tkt	Transketolase OS=Mus musculus GN=Tkt PE=1 SV=1 - [TKT_MOUSE]
P62702;Q3V1Z5;V9GWY0	5	5	10.3806	0.00724567	1.3332	1.3332	Rps4x	40S ribosomal protein S4, X isoform OS=Mus musculus GN=Rps4x PE=2 SV=2 - [RS4X_MOUSE]
P63101;D3YXF4;D3YXN6	5	5	29.0991	0.010339	1.3298	1.3298	Ywhaz	14-3-3 protein zeta/delta OS=Mus musculus GN=Ywhaz PE=1 SV=1 - [1433Z_MOUSE]
P0CG50;A0A0A6YW67;D3YYZ2;E9Q4P0;E9Q5F6;E9Q9J0;E9QNP0;J3QK04;P0CG49;P62983;P62984;Q5SX22	2	2	5.26584	0.0132319	1.32771	1.32771	Ubc	Polyubiquitin-C OS=Mus musculus GN=Ubc PE=1 SV=2 - [UBC_MOUSE]
Q921K2;P11103	4	4	13.1601	0.00421962	1.32134	1.32134	Parp1	Poly (ADP-ribose) polymerase family, member 1 OS=Mus musculus GN=Parp1 PE=1 SV=1 - [Q921K2_MOUSE]
P19253;E9Q5A0;S4R281	5	5	12.1849	0.00266449	1.31805	1.31805	Rpl13a	60S ribosomal protein L13a OS=Mus musculus GN=Rpl13a PE=1 SV=4 - [RL13A_MOUSE]
P49722	2	2	6.69975	0.00143728	1.31676	1.31676	Psma2	Proteasome subunit alpha type-2 OS=Mus musculus GN=Psma2 PE=1 SV=3 - [PSA2_MOUSE]
Q6PDM2;H7BX95	2	2	6.93282	0.014294	1.31659	1.31659	Srsf1	Serine/arginine-rich splicing factor 1 OS=Mus musculus GN=Srsf1 PE=1 SV=3 - [SRSF1_MOUSE]
P80316;E0CZA1	6	6	17.5486	0.00739081	1.31322	1.31322	Cct5	T-complex protein 1 subunit epsilon OS=Mus musculus GN=Cct5 PE=1 SV=1 - [TCPE_MOUSE]
P63038;D3Z2F2;D3Z7J9	9	9	36.1485	0.00633676	1.31107	1.31107	Hspd1	60 kDa heat shock protein, mitochondrial OS=Mus musculus GN=Hspd1 PE=1 SV=1 - [CH60_MOUSE]
Q9Z2U0;Q9CWH6	3	3	12.1703	0.0139837	1.30282	1.30282	Psma7	Proteasome subunit alpha type-7 OS=Mus musculus GN=Psma7 PE=1 SV=1 - [PSA7_MOUSE]
P68040	5	5	19.3627	0.0314123	1.3007	1.3007	Gnb2l1	Guanine nucleotide-binding protein subunit beta-2-like 1 OS=Mus musculus GN=Gnb2l1 PE=1 SV=3 - [GBLP_MOUSE]
P14131	2	2	4.07539	0.0119425	1.29907	1.29907	Rps16	40S ribosomal protein S16 OS=Mus musculus GN=Rps16 PE=2 SV=4 - [RS16_MOUSE]
P46664	4	2	15.2007	0.0638627	1.29429	1.29429	Adss	Adenylosuccinate synthetase isozyme 2 OS=Mus musculus GN=Adss PE=1 SV=2 - [PURA2_MOUSE]
Q8CGC7	4	4	14.3821	0.0328686	1.29082	1.29082	Eprs	Bifunctional glutamate/proline--tRNA ligase OS=Mus musculus GN=Eprs PE=1 SV=4 - [SYEP_MOUSE]
P42932;H3BJB6;H3BKG2;H3BKR8;H3BL49;H3BLL1	6	6	24.3135	0.00718856	1.2881	1.2881	Cct8	T-complex protein 1 subunit theta OS=Mus musculus GN=Cct8 PE=1 SV=3 - [TCPQ_MOUSE]
Q9CZ30;B1AYJ9	2	2	6.30635	0.00451568	1.28712	1.28712	Ola1	Obg-like ATPase 1 OS=Mus musculus GN=Ola1 PE=1 SV=1 - [OLA1_MOUSE]
Q8JZQ9	2	2	12.1724	0.00718061	1.28498	1.28498	Eif3b	Eukaryotic translation initiation factor 3 subunit B OS=Mus musculus GN=Eif3b PE=1 SV=1 - [EIF3B_MOUSE]
P80313	6	6	14.8357	0.116891	1.27608	1.27608	Cct7	T-complex protein 1 subunit eta OS=Mus musculus GN=Cct7 PE=1 SV=1 - [TCPH_MOUSE]
Q60864	3	2	6.46669	0.00136959	1.27402	1.27402	Stip1	Stress-induced-phosphoprotein 1 OS=Mus musculus GN=Stip1 PE=1 SV=1 - [STIP1_MOUSE]
Q9CPN8	3	2	10.262	0.0680981	1.27347	1.27347	Igf2bp3	Insulin-like growth factor 2 mRNA-binding protein 3 OS=Mus musculus GN=Igf2bp3 PE=1 SV=1 - [IF2B3_MOUSE]
Q9CWJ9	6	6	22.322	0.279099	1.26976	1.26976	Atic	Bifunctional purine biosynthesis protein PURH OS=Mus musculus GN=Atic PE=1 SV=2 - [PUR9_MOUSE]
Q8VDD5	3	2	9.44196	0.00205188	1.26663	1.26663	Myh9	Myosin-9 OS=Mus musculus GN=Myh9 PE=1 SV=4 - [MYH9_MOUSE]
P60766	2	2	4.85739	0.0212042	1.26655	1.26655	Cdc42	Cell division control protein 42 homolog OS=Mus musculus GN=Cdc42 PE=1 SV=2 - [CDC42_MOUSE]
Q9CQE8;Q8K4E0	2	2	8.73981	0.0133164	1.24171	1.24171	Rtraf	UPF0568 protein C14orf166 homolog OS=Mus musculus PE=2 SV=1 - [CN166_MOUSE]
Q9Z1N5;G3UXI6;Q8VDW0	3	3	12.5258	0.00303635	1.2413	1.2413	Ddx39b	Spliceosome RNA helicase Ddx39b OS=Mus musculus GN=Ddx39b PE=1 SV=1 - [DX39B_MOUSE]
Q9ERU9	2	2	9.73996	0.273536	1.23219	1.23219	Ranbp2	E3 SUMO-protein ligase RanBP2 OS=Mus musculus GN=Ranbp2 PE=1 SV=2 - [RBP2_MOUSE]
P50247	5	5	20.0354	0.00367598	1.23047	1.23047	Ahcy	Adenosylhomocysteinase OS=Mus musculus GN=Ahcy PE=1 SV=3 - [SAHH_MOUSE]
Q5SF07;A6X8Z3	6	5	22.4837	0.0750646	1.22258	1.22258	Igf2bp2	Insulin-like growth factor 2 mRNA-binding protein 2 OS=Mus musculus GN=Igf2bp2 PE=1 SV=1 - [IF2B2_MOUSE]
Q5SUR0;G3UY86	2	2	6.93702	0.0391615	1.21655	1.21655	Pfas	Phosphoribosylformylglycinamidine synthase OS=Mus musculus GN=Pfas PE=2 SV=1 - [PUR4_MOUSE]
Q8QZY1	2	2	5.52855	0.0170645	1.18985	1.18985	Eif3l	Eukaryotic translation initiation factor 3 subunit L OS=Mus musculus GN=Eif3l PE=1 SV=1 - [EIF3L_MOUSE]
Q61937;E9Q5T3;Q5SQB0	2	2	6.87451	0.0565603	1.18922	1.18922	Npm1	Nucleophosmin OS=Mus musculus GN=Npm1 PE=1 SV=1 - [NPM_MOUSE]
Q6TDU8	2	2	4.00052	0.75341	1.1862	1.1862	Casc1	Protein CASC1 OS=Mus musculus GN=Casc1 PE=2 SV=1 - [CASC1_MOUSE]
Q9DBE8	2	2	4.77655	0.93242	1.16982	1.16982	Alg2	Alpha-1,3/1,6-mannosyltransferase ALG2 OS=Mus musculus GN=Alg2 PE=2 SV=2 - [ALG2_MOUSE]
A2A432;E9PXY1;J3QJX0	2	2	7.53271	0.103265	1.14253	1.14253	Cul4b	Cullin-4B OS=Mus musculus GN=Cul4b PE=1 SV=1 - [CUL4B_MOUSE]
D3YYM6;P97461;Q91V55	3	3	8.19059	0.435618	1.1301	1.1301	Rps5	40S ribosomal protein S5 (Fragment) OS=Mus musculus GN=Rps5 PE=1 SV=1 - [D3YYM6_MOUSE]
P58252	2	2	4.42745	0.888892	1.1118	1.1118	Eef2	Elongation factor 2 OS=Mus musculus GN=Eef2 PE=1 SV=2 - [EF2_MOUSE]
P30416;D6RDE2	2	2	9.85924	0.00857213	1.10608	1.10608	Fkbp4	Peptidyl-prolyl cis-trans isomerase FKBP4 OS=Mus musculus GN=Fkbp4 PE=1 SV=5 - [FKBP4_MOUSE]
Q61553;A0A0G2JDU7;D3YWW3;D3Z1X1;F7BDR1	3	3	11.0266	0.341412	1.08713	1.08713	Fscn1	Fascin OS=Mus musculus GN=Fscn1 PE=1 SV=4 - [FSCN1_MOUSE]
Q3U1J4	6	6	18.9368	0.115063	1.07967	1.07967	Ddb1	DNA damage-binding protein 1 OS=Mus musculus GN=Ddb1 PE=1 SV=2 - [DDB1_MOUSE]
D3Z158;A0A0A6YY08;Q8BML9;Q8R1V9	2	2	9.15877	0.362462	1.07965	1.07965	Qars	Protein Qars OS=Mus musculus GN=Qars PE=1 SV=1 - [D3Z158_MOUSE]
Q9D8N0	4	3	14.8925	0.224277	1.07311	1.07311	Eef1g	Elongation factor 1-gamma OS=Mus musculus GN=Eef1g PE=1 SV=3 - [EF1G_MOUSE]
P54071;D6RIL6;Q3TZ89	3	2	15.7198	0.169907	1.07008	1.07008	Idh2	Isocitrate dehydrogenase [NADP], mitochondrial OS=Mus musculus GN=Idh2 PE=1 SV=3 - [IDHP_MOUSE]
Q5EBP8;P49312	3	3	10.8278	0.716883	1.07005	1.07005	Hnrnpa1	Heterogeneous nuclear ribonucleoprotein A1 OS=Mus musculus GN=Hnrnpa1 PE=1 SV=1 - [Q5EBP8_MOUSE]
P80318;A2AH75;E9Q133;F6Q609;F6ZVG8;Q3U0I3	6	6	16.7018	0.357509	1.06785	1.06785	Cct3	T-complex protein 1 subunit gamma OS=Mus musculus GN=Cct3 PE=1 SV=1 - [TCPG_MOUSE]
P62754	2	2	9.53387	0.420542	1.06041	1.06041	Rps6	40S ribosomal protein S6 OS=Mus musculus GN=Rps6 PE=1 SV=1 - [RS6_MOUSE]
P45376;D3YVJ7	2	2	2.97988	0.51908	1.05996	1.05996	Akr1b1	Aldose reductase OS=Mus musculus GN=Akr1b1 PE=1 SV=3 - [ALDR_MOUSE]
O88342	3	3	10.524	0.798462	1.05412	1.05412	Wdr1	WD repeat-containing protein 1 OS=Mus musculus GN=Wdr1 PE=1 SV=3 - [WDR1_MOUSE]
O88477	5	5	16.0838	0.726522	1.02511	1.02511	Igf2bp1	Insulin-like growth factor 2 mRNA-binding protein 1 OS=Mus musculus GN=Igf2bp1 PE=1 SV=1 - [IF2B1_MOUSE]
P17426	3	2	10.622	0.926857	1.01446	1.01446	Ap2a1	AP-2 complex subunit alpha-1 OS=Mus musculus GN=Ap2a1 PE=1 SV=1 - [AP2A1_MOUSE]
P14733;P21619	4	4	4.45054	0.783569	1.0141	1.0141	Lmnb1	Lamin-B1 OS=Mus musculus GN=Lmnb1 PE=1 SV=3 - [LMNB1_MOUSE]
P52431	2	2	6.00818	0.988062	1.01154	1.01154	Pold1	DNA polymerase delta catalytic subunit OS=Mus musculus GN=Pold1 PE=1 SV=2 - [DPOD1_MOUSE]
Q99P88	3	3	11.6354	0.963064	1.00329	0.996717	Nup155	Nuclear pore complex protein Nup155 OS=Mus musculus GN=Nup155 PE=1 SV=1 - [NU155_MOUSE]
P99024;P68372;Q7TMM9;Q922F4;Q9CWF2;Q9D6F9	6	2	18.8142	0.711829	1.0167	0.983579	Tubb5	Tubulin beta-5 chain OS=Mus musculus GN=Tubb5 PE=1 SV=1 - [TBB5_MOUSE]
Q7TPR4;A1BN54	5	4	24.1547	0.826359	1.01729	0.983003	Actn1	Alpha-actinin-1 OS=Mus musculus GN=Actn1 PE=1 SV=1 - [ACTN1_MOUSE]
P47911;E9PUX4	3	3	14.1853	0.651866	1.0174	0.9829	Rpl6	60S ribosomal protein L6 OS=Mus musculus GN=Rpl6 PE=1 SV=3 - [RL6_MOUSE]
Q8BGD9	3	3	3.63057	0.572234	1.02903	0.971787	Eif4b	Eukaryotic translation initiation factor 4B OS=Mus musculus GN=Eif4b PE=1 SV=1 - [IF4B_MOUSE]
P63085;F6VEI7	3	3	7.09461	0.563959	1.03255	0.968473	Mapk1	Mitogen-activated protein kinase 1 OS=Mus musculus GN=Mapk1 PE=1 SV=3 - [MK01_MOUSE]
P48962;P51881	3	3	9.62383	0.422754	1.04815	0.954062	Slc25a4	ADP/ATP translocase 1 OS=Mus musculus GN=Slc25a4 PE=1 SV=4 - [ADT1_MOUSE]
B8JKK2;E9QAZ2;Q9CZM2	2	2	7.99798	0.360145	1.05552	0.947397	Rpl15	Ribosomal protein L15 (Fragment) OS=Mus musculus GN=Rpl15 PE=3 SV=1 - [B8JKK2_MOUSE]
P20029	7	7	28.9621	0.416392	1.0733	0.931705	Hspa5	78 kDa glucose-regulated protein OS=Mus musculus GN=Hspa5 PE=1 SV=3 - [GRP78_MOUSE]
P17918	5	5	17.1906	0.15587	1.08601	0.920804	Pcna	Proliferating cell nuclear antigen OS=Mus musculus GN=Pcna PE=1 SV=2 - [PCNA_MOUSE]
Q9CXW3	2	2	4.5058	0.0958877	1.08669	0.920225	Cacybp	Calcyclin-binding protein OS=Mus musculus GN=Cacybp PE=1 SV=1 - [CYBP_MOUSE]
P24547;A0A0A6YXS4;A0A0A6YY72;E0CXK0;E0CYE2;F7DEU6;P50096	5	5	18.638	0.233054	1.08972	0.917669	Impdh2	Inosine-5'-monophosphate dehydrogenase 2 OS=Mus musculus GN=Impdh2 PE=1 SV=2 - [IMDH2_MOUSE]
P61255;A0A0A0MQD7;A3KGS3;B1ARA3;B1ARA5;F7CGP0	5	5	10.0553	0.198101	1.09171	0.915991	Rpl26	60S ribosomal protein L26 OS=Mus musculus GN=Rpl26 PE=1 SV=1 - [RL26_MOUSE]
A0A0A0MQF6;D3YYI5;P16858;Q64467;S4R1W1;S4R1W8;S4R257;S4R2G5	2	2	5.89033	0.393706	1.09621	0.912233	Gapdh	Glyceraldehyde-3-phosphate dehydrogenase OS=Mus musculus GN=Gapdh PE=1 SV=1 - [A0A0A0MQF6_MOUSE]
P57780;D3Z0L8;E9Q2W9;O88990	4	3	13.6208	0.349425	1.09953	0.909479	Actn4	Alpha-actinin-4 OS=Mus musculus GN=Actn4 PE=1 SV=1 - [ACTN4_MOUSE]
P35564	5	5	16.255	0.310922	1.09963	0.909401	Canx	Calnexin OS=Mus musculus GN=Canx PE=1 SV=1 - [CALX_MOUSE]
P48036;A0A0G2JGQ0	2	2	8.37536	0.448048	1.1015	0.907857	Anxa5	Annexin A5 OS=Mus musculus GN=Anxa5 PE=1 SV=1 - [ANXA5_MOUSE]
F8WGL3;P18760	3	3	12.2792	0.203914	1.11526	0.896652	Cfl1	Cofilin-1 OS=Mus musculus GN=Cfl1 PE=1 SV=1 - [F8WGL3_MOUSE]
Q64727	5	5	26.9581	0.163984	1.12107	0.892005	Vcl	Vinculin OS=Mus musculus GN=Vcl PE=1 SV=4 - [VINC_MOUSE]
Q9CZ44;A2AT02	3	3	11.5774	0.20984	1.12589	0.888189	Nsfl1c	NSFL1 cofactor p47 OS=Mus musculus GN=Nsfl1c PE=1 SV=1 - [NSF1C_MOUSE]
E9Q800;E9QAY6;Q3TZK4;Q8CAQ8	4	4	18.4778	0.472467	1.13273	0.882826	Immt	MICOS complex subunit Mic60 OS=Mus musculus GN=Immt PE=1 SV=1 - [E9Q800_MOUSE]
O35841	2	2	5.75235	0.0236792	1.15034	0.869308	Api5	Apoptosis inhibitor 5 OS=Mus musculus GN=Api5 PE=1 SV=2 - [API5_MOUSE]
G5E866;Q99NB9	2	2	4.3453	0.145914	1.15295	0.867337	Sf3b1	Splicing factor 3B subunit 1 OS=Mus musculus GN=Sf3b1 PE=1 SV=1 - [G5E866_MOUSE]
Q99JI4	2	2	8.34919	0.161649	1.15485	0.865916	Psmd6	26S proteasome non-ATPase regulatory subunit 6 OS=Mus musculus GN=Psmd6 PE=1 SV=1 - [PSMD6_MOUSE]
Q8BHN3	2	2	4.66677	0.183375	1.16112	0.861237	Ganab	Neutral alpha-glucosidase AB OS=Mus musculus GN=Ganab PE=1 SV=1 - [GANAB_MOUSE]
Q01853	3	3	10.7852	0.988683	1.17027	0.854503	Vcp	Transitional endoplasmic reticulum ATPase OS=Mus musculus GN=Vcp PE=1 SV=4 - [TERA_MOUSE]
Q505F5;E9PV22	2	2	6.81438	0.256907	1.17294	0.852557	Lrrc47	Leucine-rich repeat-containing protein 47 OS=Mus musculus GN=Lrrc47 PE=2 SV=1 - [LRC47_MOUSE]
P12970;F6VBB8	4	4	14.088	0.0356359	1.17587	0.850431	Rpl7a	60S ribosomal protein L7a OS=Mus musculus GN=Rpl7a PE=1 SV=2 - [RL7A_MOUSE]
D3Z6F5;Q03265	2	2	10.8665	0.121373	1.17601	0.850332	Atp5a1	ATP synthase subunit alpha OS=Mus musculus GN=Atp5a1 PE=1 SV=1 - [D3Z6F5_MOUSE]
Q9QYJ0	4	4	10.4853	0.0449105	1.19092	0.83969	Dnaja2	DnaJ homolog subfamily A member 2 OS=Mus musculus GN=Dnaja2 PE=1 SV=1 - [DNJA2_MOUSE]
E9Q039;E9Q6F4;F6QYF8;F6V7K3;F7ANF4;Q11011	2	2	5.37513	0.105786	1.19364	0.837772	Npepps	Puromycin-sensitive aminopeptidase OS=Mus musculus GN=Npepps PE=1 SV=1 - [E9Q039_MOUSE]
P63005	2	2	6.72901	0.0850291	1.20938	0.826873	Pafah1b1	Platelet-activating factor acetylhydrolase IB subunit alpha OS=Mus musculus GN=Pafah1b1 PE=1 SV=2 - [LIS1_MOUSE]
P23116	3	3	11.8044	0.0195183	1.2347	0.809912	Eif3a	Eukaryotic translation initiation factor 3 subunit A OS=Mus musculus GN=Eif3a PE=1 SV=5 - [EIF3A_MOUSE]
P05213;A0A0A0MQA5;P05214;P68368;P68369;P68373;Q3UX10;Q9JJZ2	5	5	25.9785	0.051079	1.24115	0.805703	Tuba1b	Tubulin alpha-1B chain OS=Mus musculus GN=Tuba1b PE=1 SV=2 - [TBA1B_MOUSE]
P29341;A3KFU5;A3KFU8;D3Z5M2;F6ZAX1;Q6PHQ9;Q91YZ8;V9GXG3	4	4	19.8638	0.0429168	1.24809	0.801225	Pabpc1	Polyadenylate-binding protein 1 OS=Mus musculus GN=Pabpc1 PE=1 SV=2 - [PABP1_MOUSE]
P56480	3	3	16.1647	0.0254946	1.24907	0.800596	Atp5b	ATP synthase subunit beta, mitochondrial OS=Mus musculus GN=Atp5b PE=1 SV=2 - [ATPB_MOUSE]
P19157;P46425	2	2	10.7735	0.0944544	1.24919	0.800521	Gstp1	Glutathione S-transferase P 1 OS=Mus musculus GN=Gstp1 PE=1 SV=2 - [GSTP1_MOUSE]
Q93092	2	2	6.48878	0.0218125	1.25819	0.794792	Taldo1	Transaldolase OS=Mus musculus GN=Taldo1 PE=1 SV=2 - [TALDO_MOUSE]
P07742	3	3	13.6766	0.00648734	1.26	0.793648	Rrm1	Ribonucleoside-diphosphate reductase large subunit OS=Mus musculus GN=Rrm1 PE=1 SV=2 - [RIR1_MOUSE]
P08003	6	6	19.2382	0.00946644	1.26795	0.788673	Pdia4	Protein disulfide-isomerase A4 OS=Mus musculus GN=Pdia4 PE=1 SV=3 - [PDIA4_MOUSE]
P63260;B1ATY1;E9Q1F2;E9Q2D1;E9Q5F4;E9Q606;F8WGM8;G3UYG0;G3UZ07;P60710;P68033;P68134;Q8BFZ3	6	3	30.1965	0.0608511	1.28002	0.781238	Actg1	Actin, cytoplasmic 2 OS=Mus musculus GN=Actg1 PE=1 SV=1 - [ACTG_MOUSE]
Q68FL6;E9QB02;F6W0G8	3	2	11.4897	0.088396	1.28386	0.778899	Mars	Methionine--tRNA ligase, cytoplasmic OS=Mus musculus GN=Mars PE=2 SV=1 - [SYMC_MOUSE]
F6ZDS4;Q7M739	3	3	13.8744	0.0015359	1.28517	0.778109	Tpr	Nucleoprotein TPR OS=Mus musculus GN=Tpr PE=1 SV=1 - [TPR_MOUSE]
P19324	7	7	30.6193	0.000811938	1.29267	0.773594	Serpinh1	Serpin H1 OS=Mus musculus GN=Serpinh1 PE=1 SV=3 - [SERPH_MOUSE]
A0A0A6YWG8;A0A0A6YW15;D3YVN1;D3Z4L2;F8WI57;Q99MR0;Q9Z2N8	2	2	6.63799	0.0110241	1.31224	0.762057	Actl6a	Actin-like protein 6A (Fragment) OS=Mus musculus GN=Actl6a PE=1 SV=1 - [A0A0A6YWG8_MOUSE]
P46471;Q8BVQ9	3	2	9.05942	0.00630344	1.31667	0.759491	Psmc2	26S protease regulatory subunit 7 OS=Mus musculus GN=Psmc2 PE=1 SV=5 - [PRS7_MOUSE]
P09055	3	3	17.9819	0.00524552	1.31689	0.759366	Itgb1	Integrin beta-1 OS=Mus musculus GN=Itgb1 PE=1 SV=1 - [ITB1_MOUSE]
Q9QUR6	4	4	11.133	0.0232401	1.32603	0.754131	Prep	Prolyl endopeptidase OS=Mus musculus GN=Prep PE=2 SV=1 - [PPCE_MOUSE]
D3Z0M9	2	2	6.9264	0.0141118	1.33497	0.74908	Ddx23	MCG18410, isoform CRA_a OS=Mus musculus GN=Ddx23 PE=1 SV=1 - [D3Z0M9_MOUSE]
Q9Z204	2	2	7.74196	0.0570777	1.34175	0.745294	Hnrnpc	Heterogeneous nuclear ribonucleoproteins C1/C2 OS=Mus musculus GN=Hnrnpc PE=1 SV=1 - [HNRPC_MOUSE]
P97311;Q3ULG5	3	3	10.1521	0.0164641	1.34354	0.744302	Mcm6	DNA replication licensing factor MCM6 OS=Mus musculus GN=Mcm6 PE=1 SV=1 - [MCM6_MOUSE]
Q8C1B7;B1AQY9;B1AQZ0;B7ZC46;E9Q1G8;E9Q9F5;O55131;Q8C650;Q8CHH9;Q9DA97;S4R2P6	3	3	8.27116	0.0115134	1.34375	0.744184	Sept11	Septin-11 OS=Mus musculus GN=Sept11 PE=1 SV=4 - [SEP11_MOUSE]
P08249;A0A0G2JF23;A0A0G2JGY4	3	3	7.17937	0.00504685	1.34403	0.744028	Mdh2	Malate dehydrogenase, mitochondrial OS=Mus musculus GN=Mdh2 PE=1 SV=3 - [MDHM_MOUSE]
Q62318	2	2	9.94921	0.00757406	1.34942	0.741058	Trim28	Transcription intermediary factor 1-beta OS=Mus musculus GN=Trim28 PE=1 SV=3 - [TIF1B_MOUSE]
Q9DB20	3	3	10.4096	0.0688146	1.35187	0.739718	Atp5o	ATP synthase subunit O, mitochondrial OS=Mus musculus GN=Atp5o PE=1 SV=1 - [ATPO_MOUSE]
Q68FD5;Q5SXR6	8	8	39.0304	0.00254307	1.35287	0.73917	Cltc	Clathrin heavy chain 1 OS=Mus musculus GN=Cltc PE=1 SV=3 - [CLH1_MOUSE]
P09103	3	3	11.7941	0.0321659	1.35965	0.735486	P4hb	Protein disulfide-isomerase OS=Mus musculus GN=P4hb PE=1 SV=2 - [PDIA1_MOUSE]
P26039;F6S1V7	4	4	16.402	0.00881908	1.36566	0.732248	Tln1	Talin-1 OS=Mus musculus GN=Tln1 PE=1 SV=2 - [TLN1_MOUSE]
O08553	2	2	13.7318	0.0117407	1.3736	0.728015	Dpysl2	Dihydropyrimidinase-related protein 2 OS=Mus musculus GN=Dpysl2 PE=1 SV=2 - [DPYL2_MOUSE]
Q3V117;Q3TS02;Q91V92	4	4	15.7867	0.00379211	1.37551	0.727006	Acly	ATP-citrate synthase OS=Mus musculus GN=Acly PE=1 SV=1 - [Q3V117_MOUSE]
Q60737	5	5	20.9381	0.0092711	1.38177	0.723712	Csnk2a1	Casein kinase II subunit alpha OS=Mus musculus GN=Csnk2a1 PE=1 SV=2 - [CSK21_MOUSE]
Z4YJT3;Q6ZQ58;Q9D423	2	2	5.61962	0.175392	1.38494	0.722052	Larp1	La-related protein 1 OS=Mus musculus GN=Larp1 PE=1 SV=1 - [Z4YJT3_MOUSE]
Q80X90	8	5	30.493	0.0047278	1.40756	0.710447	Flnb	Filamin-B OS=Mus musculus GN=Flnb PE=1 SV=3 - [FLNB_MOUSE]
Q3TT92;D3YUS0;D3Z567;E9PWE8;Q62188	4	3	20.5988	0.0219146	1.41631	0.706062	Dpysl3	Dihydropyrimidinase-related protein 3 OS=Mus musculus GN=Dpysl3 PE=1 SV=1 - [Q3TT92_MOUSE]
Q8VEK3;G3XA10	4	4	22.6113	0.0258386	1.42198	0.703244	Hnrnpu	Heterogeneous nuclear ribonucleoprotein U OS=Mus musculus GN=Hnrnpu PE=1 SV=1 - [HNRPU_MOUSE]
B7FAU9;B7FAV1;F6XC15;F6Z2C0;J3JS91;Q8BTM8	16	12	64.8113	0.0164027	1.42206	0.703203	Flna	Filamin, alpha OS=Mus musculus GN=Flna PE=1 SV=1 - [B7FAU9_MOUSE]
P56399;D3YYA5;D3Z4K7;Q3U4W8	2	2	6.70406	0.0018738	1.42743	0.700559	Usp5	Ubiquitin carboxyl-terminal hydrolase 5 OS=Mus musculus GN=Usp5 PE=1 SV=1 - [UBP5_MOUSE]
A0A0A0MQG2;E9PX29;E9Q397;P15508;Q3UGX2;Q62261;Q68FG2;Q91ZE6	10	10	34.5547	0.0138878	1.42772	0.70042	Sptbn1	Spectrin beta chain, non-erythrocytic 1 (Fragment) OS=Mus musculus GN=Sptbn1 PE=1 SV=1 - [A0A0A0MQG2_MOUSE]
G3X8Y3;A0A0A6YW80;A0A0A6YX86;Q80UM3	4	4	9.8803	0.00148215	1.43165	0.698494	Naa15	N-alpha-acetyltransferase 15, NatA auxiliary subunit OS=Mus musculus GN=Naa15 PE=1 SV=1 - [G3X8Y3_MOUSE]
Q9QXS6;F7CPL2	2	2	9.50287	0.023015	1.43464	0.697041	Ddn1	Drebrin OS=Mus musculus GN=Dbn1 PE=1 SV=4 - [DREB_MOUSE]
Q9Z1R2;G3UXT8;G3UYQ2;G3UZT6;Q3TDL4;Q3UF95	2	2	6.63522	0.0125736	1.43693	0.69593	Bag6	Large proline-rich protein BAG6 OS=Mus musculus GN=Bag6 PE=1 SV=1 - [BAG6_MOUSE]
Q8BKG3	2	2	9.50447	0.00120952	1.44435	0.692355	Ptk7	Inactive tyrosine-protein kinase 7 OS=Mus musculus GN=Ptk7 PE=1 SV=1 - [PTK7_MOUSE]
Q9Z1D1	2	2	7.4569	0.0101062	1.4527	0.688374	Eif3g	Eukaryotic translation initiation factor 3 subunit G OS=Mus musculus GN=Eif3g PE=1 SV=2 - [EIF3G_MOUSE]
Q7TMK9;G3UWM1;G3UXJ6;G3UZI2;G3V018;G3XA76	2	2	8.90909	0.0173417	1.45514	0.687219	Syncrip	Heterogeneous nuclear ribonucleoprotein Q OS=Mus musculus GN=Syncrip PE=1 SV=2 - [HNRPQ_MOUSE]
P19096	5	5	21.3381	0.0127803	1.45746	0.686125	Fasn	Fatty acid synthase OS=Mus musculus GN=Fasn PE=1 SV=2 - [FAS_MOUSE]
Q78PY7;Q3TJ56	2	2	6.97623	0.00637476	1.45949	0.685172	Snd1	Staphylococcal nuclease domain-containing protein 1 OS=Mus musculus GN=Snd1 PE=1 SV=1 - [SND1_MOUSE]
Q02248;E9Q6A9;F7CRC6;Q02257	2	2	6.51132	0.00984164	1.46249	0.683766	Ctnnb1	Catenin beta-1 OS=Mus musculus GN=Ctnnb1 PE=1 SV=1 - [CTNB1_MOUSE]
Q02053	5	5	26.2685	0.00103896	1.46392	0.6831	Uba1	Ubiquitin-like modifier-activating enzyme 1 OS=Mus musculus GN=Uba1 PE=1 SV=1 - [UBA1_MOUSE]
Q60972;A2AFI9;A2AFJ1;Q60973	2	2	4.14995	0.00515245	1.465	0.682594	Rbbp4	Histone-binding protein RBBP4 OS=Mus musculus GN=Rbbp4 PE=1 SV=5 - [RBBP4_MOUSE]
P63017;D3YW43;D3Z5E2;P17156;Q504P4	8	7	30.4749	0.00902051	1.47151	0.679575	Hspa8	Heat shock cognate 71 kDa protein OS=Mus musculus GN=Hspa8 PE=1 SV=1 - [HSP7C_MOUSE]
Q6P4T2	4	4	17.7475	0.00820288	1.47169	0.679493	Snrnp200	U5 small nuclear ribonucleoprotein 200 kDa helicase OS=Mus musculus GN=Snrnp200 PE=1 SV=1 - [U520_MOUSE]
Q3U7R1	3	3	10.6969	0.31794	1.47499	0.677969	Esyt1	Extended synaptotagmin-1 OS=Mus musculus GN=Esyt1 PE=1 SV=2 - [ESYT1_MOUSE]
P51807	2	2	10.4202	0.0102597	1.48611	0.672899	Dynlt1	Dynein light chain Tctex-type 1 OS=Mus musculus GN=Dynlt1 PE=1 SV=1 - [DYLT1_MOUSE]
Q6ZQ38	3	3	8.78042	0.0113649	1.49354	0.669551	Cand1	Cullin-associated NEDD8-dissociated protein 1 OS=Mus musculus GN=Cand1 PE=2 SV=2 - [CAND1_MOUSE]
Q6PB66	2	2	6.99375	0.0156286	1.49418	0.669262	Lrpprc	Leucine-rich PPR motif-containing protein, mitochondrial OS=Mus musculus GN=Lrpprc PE=1 SV=2 - [LPPRC_MOUSE]
Q7TMB8;F6QD74;Q5SQX6	3	3	8.67429	0.00284342	1.4985	0.667336	Cyfip1	Cytoplasmic FMR1-interacting protein 1 OS=Mus musculus GN=Cyfip1 PE=1 SV=1 - [CYFP1_MOUSE]
Q8VDM4;J3KMQ2	2	2	7.02171	0.0211543	1.50045	0.666466	Psmd2	26S proteasome non-ATPase regulatory subunit 2 OS=Mus musculus GN=Psmd2 PE=1 SV=1 - [PSMD2_MOUSE]
A0A087WPL5;E9QNN1;O70133;Q3UR42	7	7	28.3932	0.0150515	1.50242	0.665595	Dhx9	ATP-dependent RNA helicase A OS=Mus musculus GN=Dhx9 PE=1 SV=1 - [A0A087WPL5_MOUSE]
Q61699;D3YWP2;D3Z027;D3Z3I9;E9Q0U7;Q9Z123	5	3	18.3379	0.00368365	1.50654	0.663771	Hsph1	Heat shock protein 105 kDa OS=Mus musculus GN=Hsph1 PE=1 SV=2 - [HS105_MOUSE]
E9Q9E1;E9PVC5;E9PVC6;E9Q770;Q6NZJ6	2	2	7.23186	0.0121561	1.51025	0.66214	Eif4g1	Eukaryotic translation initiation factor 4 gamma 1 OS=Mus musculus GN=Eif4g1 PE=1 SV=1 - [E9Q9E1_MOUSE]
P11499;B7ZC50;D3Z1R1;E9PX27;E9Q0C3;E9Q3D6	15	13	67.42	0.000936349	1.51209	0.661336	Hsp90ab1	Heat shock protein HSP 90-beta OS=Mus musculus GN=Hsp90ab1 PE=1 SV=3 - [HS90B_MOUSE]
A2BGG7;P62960	2	2	6.06772	0.0216125	1.52117	0.657388	Ybx1	Nuclease-sensitive element-binding protein 1 (Fragment) OS=Mus musculus GN=Ybx1 PE=1 SV=1 - [A2BGG7_MOUSE]
Q922V4;D3Z4V1;F8WI31	3	3	15.0764	0.000532364	1.52155	0.657226	Plrg1	Pleiotropic regulator 1 OS=Mus musculus GN=Plrg1 PE=2 SV=1 - [PLRG1_MOUSE]
A0A087WR50;A0A087WS56;A0A087WS99;A0A087WSN6;B7ZNJ1;B9EHT6;P11276;Q3UHL6	5	5	18.0808	0.0157353	1.54695	0.646432	Fn1	Fibronectin OS=Mus musculus GN=Fn1 PE=1 SV=1 - [A0A087WR50_MOUSE]
Q9CX86	3	3	18.7279	0.0116882	1.56825	0.637654	Hnrnpa0	Heterogeneous nuclear ribonucleoprotein A0 OS=Mus musculus GN=Hnrnpa0 PE=1 SV=1 - [ROA0_MOUSE]
P97855	4	4	14.4398	0.00948905	1.56992	0.636976	G3bp1	Ras GTPase-activating protein-binding protein 1 OS=Mus musculus GN=G3bp1 PE=1 SV=1 - [G3BP1_MOUSE]
P27773	4	4	19.7781	0.021708	1.57693	0.634143	Pdia3	Protein disulfide-isomerase A3 OS=Mus musculus GN=Pdia3 PE=1 SV=2 - [PDIA3_MOUSE]
E9PVX6	2	2	8.3434	0.0973415	1.5791	0.633272	Mki67	Protein Mki67 OS=Mus musculus GN=Mki67 PE=1 SV=1 - [E9PVX6_MOUSE]
Q9QZM0	2	2	10.7291	0.00982551	1.59418	0.627283	Ubqln2	Ubiquilin-2 OS=Mus musculus GN=Ubqln2 PE=1 SV=2 - [UBQL2_MOUSE]
P60843;D6RJ11;D6RJ60;E9Q561;P10630;Q8BTU6	4	2	15.9946	0.0317036	1.59627	0.626459	Eif4a1	Eukaryotic initiation factor 4A-I OS=Mus musculus GN=Eif4a1 PE=1 SV=1 - [IF4A1_MOUSE]
Q7TMY8;A2AFQ0;A6H6E9;F6SJC5;F6XP90	3	3	7.33375	0.00248628	1.60179	0.624303	Huwe1	E3 ubiquitin-protein ligase HUWE1 OS=Mus musculus GN=Huwe1 PE=1 SV=5 - [HUWE1_MOUSE]
Q61879;Q3UH59;Q5SV64	6	5	27.2899	0.0111115	1.6044	0.623287	Myh10	Myosin-10 OS=Mus musculus GN=Myh10 PE=1 SV=2 - [MYH10_MOUSE]
P26443;F7CFA5	3	3	14.3245	0.00418041	1.60629	0.622551	Glud1	Glutamate dehydrogenase 1, mitochondrial OS=Mus musculus GN=Glud1 PE=1 SV=1 - [DHE3_MOUSE]
O55029	2	2	8.81528	0.0054067	1.61344	0.619794	Copb2	Coatomer subunit beta' OS=Mus musculus GN=Copb2 PE=2 SV=2 - [COPB2_MOUSE]
Q60865;F6YLI0	2	2	11.7791	0.0295325	1.61449	0.619392	Caprin1	Caprin-1 OS=Mus musculus GN=Caprin1 PE=1 SV=2 - [CAPR1_MOUSE]
P26043;Q7TSG6	5	4	18.2644	0.000257917	1.62228	0.616417	Rdx	Radixin OS=Mus musculus GN=Rdx PE=1 SV=3 - [RADI_MOUSE]
Q8CH18	2	2	5.18279	0.0184045	1.62572	0.615113	Ccar1	Cell division cycle and apoptosis regulator protein 1 OS=Mus musculus GN=Ccar1 PE=1 SV=1 - [CCAR1_MOUSE]
Q8VIJ6	4	2	12.6638	0.0141837	1.63868	0.610249	Sfpq	Splicing factor, proline- and glutamine-rich OS=Mus musculus GN=Sfpq PE=1 SV=1 - [SFPQ_MOUSE]
Q61768;E9QAK5;P28738;P33175	4	4	15.422	0.0110072	1.64737	0.607027	Kif5b	Kinesin-1 heavy chain OS=Mus musculus GN=Kif5b PE=1 SV=3 - [KINH_MOUSE]
Q8CIE6;F8WHL2	4	4	15.3304	0.00118342	1.64929	0.606321	Copa	Coatomer subunit alpha OS=Mus musculus GN=Copa PE=1 SV=2 - [COPA_MOUSE]
E9QPE7;O08638	6	4	18.592	0.058544	1.65022	0.605981	Myh11	Myosin-11 OS=Mus musculus GN=Myh11 PE=1 SV=1 - [E9QPE7_MOUSE]
Q9QXS1;E9PW24;E9Q3W4;E9Q9J6;F6R059	2	2	8.32586	0.00668712	1.65544	0.604068	Plec	Plectin OS=Mus musculus GN=Plec PE=1 SV=3 - [PLEC_MOUSE]
Q8VDP4	2	2	14.6703	0.0150215	1.66404	0.600949	Ccar2	Cell cycle and apoptosis regulator protein 2 OS=Mus musculus GN=Ccar2 PE=1 SV=2 - [CCAR2_MOUSE]
Q8BWT1	3	3	9.03654	0.00453664	1.67132	0.598328	Acaa2	3-ketoacyl-CoA thiolase, mitochondrial OS=Mus musculus GN=Acaa2 PE=1 SV=3 - [THIM_MOUSE]
Q6ZQ73	2	2	9.03862	0.00736528	1.68268	0.594288	Cand2	Cullin-associated NEDD8-dissociated protein 2 OS=Mus musculus GN=Cand2 PE=1 SV=2 - [CAND2_MOUSE]
P16546;A3KGU5;A3KGU7;A3KGU9;E9Q447	5	5	20.2899	0.00218026	1.69924	0.588497	Sptan1	Spectrin alpha chain, non-erythrocytic 1 OS=Mus musculus GN=Sptan1 PE=1 SV=4 - [SPTN1_MOUSE]
E9Q616	5	5	22.9413	0.0343231	1.71943	0.581587	Ahnak	Protein Ahnak OS=Mus musculus GN=Ahnak PE=1 SV=1 - [E9Q616_MOUSE]
Q8VDJ3;A0A087WP83;A0A087WPC5;A0A087WQY9;A0A087WS92	2	2	8.67059	0.0180844	1.72314	0.580335	Hdlbp	Vigilin OS=Mus musculus GN=Hdlbp PE=1 SV=1 - [VIGLN_MOUSE]
P20152;A0A0A6YWC8;A2AKJ2	3	2	12.9053	0.036906	1.76452	0.566725	Vim	Vimentin OS=Mus musculus GN=Vim PE=1 SV=3 - [VIME_MOUSE]
P37804	2	2	4.43536	0.0125536	1.7653	0.566477	Tagln	Transgelin OS=Mus musculus GN=Tagln PE=1 SV=3 - [TAGL_MOUSE]
Q9JHU4	9	7	31.6661	0.0209197	1.76964	0.565086	Dync1h1	Cytoplasmic dynein 1 heavy chain 1 OS=Mus musculus GN=Dync1h1 PE=1 SV=2 - [DYHC1_MOUSE]
Q6A068	2	2	7.68903	0.0101259	1.77834	0.562323	Cdc5l	Cell division cycle 5-like protein OS=Mus musculus GN=Cdc5l PE=1 SV=2 - [CDC5L_MOUSE]
P46935;E9PXB7;G3X9H8;Q8CFI0	4	4	13.4608	0.0247768	1.7872	0.559535	Nedd4	E3 ubiquitin-protein ligase NEDD4 OS=Mus musculus GN=Nedd4 PE=1 SV=3 - [NEDD4_MOUSE]
Q8BTS0;B1ARB9;B1ARC0;Q61656;S4R1I6	4	4	15.3215	0.00682173	1.84989	0.540574	Ddx5	DEAD (Asp-Glu-Ala-Asp) box polypeptide 5 OS=Mus musculus GN=Ddx5 PE=1 SV=1 - [Q8BTS0_MOUSE]
Q08879	2	2	8.4278	0.00419745	1.94511	0.514111	Fbln1	Fibulin-1 OS=Mus musculus GN=Fbln1 PE=1 SV=2 - [FBLN1_MOUSE]
P54276	2	2	6.39768	0.0186043	2.05714	0.486112	Msh6	DNA mismatch repair protein Msh6 OS=Mus musculus GN=Msh6 PE=1 SV=3 - [MSH6_MOUSE]
Q9D0K2;Q3UJQ9	2	2	8.39513	0.00566477	2.07025	0.483032	Oxct1	Succinyl-CoA:3-ketoacid coenzyme A transferase 1, mitochondrial OS=Mus musculus GN=Oxct1 PE=1 SV=1 - [SCOT1_MOUSE]
Q9JIX8;B8JJ91;B8JJ92;F6Q8C0;F6RJ39;Q52KR6	3	3	9.46308	0.00516189	2.08468	0.479689	Acin1	Apoptotic chromatin condensation inducer in the nucleus OS=Mus musculus GN=Acin1 PE=1 SV=3 - [ACINU_MOUSE]
P26231	2	2	7.03166	0.00339306	2.13945	0.467409	Ctnna1	Catenin alpha-1 OS=Mus musculus GN=Ctnna1 PE=1 SV=1 - [CTNA1_MOUSE]
Q07417;F6RAZ3	2	2	7.19145	0.0404435	2.1599	0.462984	Acads	Short-chain specific acyl-CoA dehydrogenase, mitochondrial OS=Mus musculus GN=Acads PE=1 SV=2 - [ACADS_MOUSE]
Q62167;P16381;Q62095	5	5	21.3956	0.0231289	2.19274	0.45605	Ddx3x	ATP-dependent RNA helicase DDX3X OS=Mus musculus GN=Ddx3x PE=1 SV=3 - [DDX3X_MOUSE]
P46061	4	4	17.4717	0.00995156	2.20371	0.45378	Rangap1	Ran GTPase-activating protein 1 OS=Mus musculus GN=Rangap1 PE=1 SV=2 - [RAGP1_MOUSE]
P05202	2	2	11.3492	0.0191248	2.25962	0.442552	Got2	Aspartate aminotransferase, mitochondrial OS=Mus musculus GN=Got2 PE=1 SV=1 - [AATM_MOUSE]
Q9EQH3	3	2	8.81231	0.029807	2.28477	0.437681	Vps35	Vacuolar protein sorting-associated protein 35 OS=Mus musculus GN=Vps35 PE=1 SV=1 - [VPS35_MOUSE]
Q8K2Z4	3	3	14.9596	0.00876364	2.31838	0.431336	Ncapd2	Condensin complex subunit 1 OS=Mus musculus GN=Ncapd2 PE=1 SV=2 - [CND1_MOUSE]
Q62425	2	2	8.4203	0.0323097	2.3864	0.419041	Ndufa4	Cytochrome c oxidase subunit NDUFA4 OS=Mus musculus GN=Ndufa4 PE=1 SV=2 - [NDUA4_MOUSE]
O35737;P70333;Q8C2Q7	2	2	9.33027	0.013834	2.68491	0.372452	Hnrnph1	Heterogeneous nuclear ribonucleoprotein H OS=Mus musculus GN=Hnrnph1 PE=1 SV=3 - [HNRH1_MOUSE]
P07901	5	4	22.8957	0.0204043	2.83041	0.353306	Hsp90aa1	Heat shock protein HSP 90-alpha OS=Mus musculus GN=Hsp90aa1 PE=1 SV=4 - [HS90A_MOUSE]
Q6P5H2	2	2	8.39773	0.0295628	3.03896	0.32906	Nes	Nestin OS=Mus musculus GN=Nes PE=1 SV=1 - [NEST_MOUSE]
Q8BH64;D3Z7U7	2	2	7.60459	0.00900925	3.07432	0.325276	Ehd2	EH domain-containing protein 2 OS=Mus musculus GN=Ehd2 PE=1 SV=1 - [EHD2_MOUSE]
P49717	2	2	8.26187	0.0232611	3.49725	0.285939	Mcm4	DNA replication licensing factor MCM4 OS=Mus musculus GN=Mcm4 PE=1 SV=1 - [MCM4_MOUSE]
Q0VBL3	3	3	10.3641	0.010334	3.98599	0.250879	Rbm15	Protein Rbm15 OS=Mus musculus GN=Rbm15 PE=1 SV=1 - [Q0VBL3_MOUSE]
Q91X72	4	2	13.3675	0.0116592	4.42053	0.226217	Hpx	Hemopexin OS=Mus musculus GN=Hpx PE=1 SV=2 - [HEMO_MOUSE]
Q9CPX4;P29391;P49945	4	4	12.9758	0.00139897	5.23816	0.190907	Ftl1	Ferritin OS=Mus musculus GN=Ftl1 PE=1 SV=1 - [Q9CPX4_MOUSE]
Q80X68;Q9CZU6	2	2	4.88675	0.000639625	7.14093	0.140038	Csl	Citrate synthase OS=Mus musculus GN=Csl PE=1 SV=1 - [Q80X68_MOUSE]
P07724	2	2	3.15064	0.0272505	20.8272	0.0480141	Alb	Serum albumin OS=Mus musculus GN=Alb PE=1 SV=3 - [ALBU_MOUSE]

## Sheet: E11.5
Accession	Peptide count	Unique peptides	Confidence score	p value	Max fold change	Ratio	Protein Symbol	Description
Q5VZU8	2	2	4.15535	0.00848589	7.13488	7.13488	Tpp2	Tripeptidyl-peptidase 2 OS=Mus musculus GN=Tpp2 PE=1 SV=3 - [TPP2_MOUSE]
P07724	2	2	4.07445	0.0184864	6.36251	6.36251	Alb	Serum albumin OS=Mus musculus GN=Alb PE=1 SV=3 - [ALBU_MOUSE]
E9Q7H5;A2AL12;B2RXM2;J3QNY1;Q8BG05	2	2	2.66964	0.0248108	6.15919	6.15919	Gm8991	Uncharacterized protein OS=Mus musculus GN=Gm8991 PE=4 SV=1 - [E9Q7H5_MOUSE]
P62242	3	3	4.70837	0.0285612	6.09135	6.09135	Rps8	40S ribosomal protein S8 OS=Mus musculus GN=Rps8 PE=1 SV=2 - [RS8_MOUSE]
Q91V89	2	2	3.33466	0.0039159	5.57295	5.57295	Ppp2r5d	Protein Ppp2r5d OS=Mus musculus GN=Ppp2r5d PE=1 SV=1 - [Q91V89_MOUSE]
Q921K2;P11103	2	2	6.06885	0.00968232	4.97752	4.97752	Parp1	Poly (ADP-ribose) polymerase family, member 1 OS=Mus musculus GN=Parp1 PE=1 SV=1 - [Q921K2_MOUSE]
P28474	2	2	8.38771	0.0019949	4.6375	4.6375	Adh5	Alcohol dehydrogenase class-3 OS=Mus musculus GN=Adh5 PE=1 SV=3 - [ADHX_MOUSE]
O88477	2	2	6.2163	0.0351034	4.32475	4.32475	Igf2bp1	Insulin-like growth factor 2 mRNA-binding protein 1 OS=Mus musculus GN=Igf2bp1 PE=1 SV=1 - [IF2B1_MOUSE]
Q922Q8	2	2	5.00637	0.00739611	4.05084	4.05084	Lrrc59	Leucine-rich repeat-containing protein 59 OS=Mus musculus GN=Lrrc59 PE=1 SV=1 - [LRC59_MOUSE]
G3UZ48;G3UXJ6;G3UZI2;G3V018;Q7TMK9	2	2	6.14484	0.00452353	4.03118	4.03118	Syncrip	Heterogeneous nuclear ribonucleoprotein Q OS=Mus musculus GN=Syncrip PE=1 SV=1 - [G3UZ48_MOUSE]
P62880;D3YZX3;D3Z1M1;D3Z1T4;E9PWM7;E9QKR0;P29387	3	3	9.58424	0.0109186	3.67707	3.67707	Gnb2	Guanine nucleotide-binding protein G(I)/G(S)/G(T) subunit beta-2 OS=Mus musculus GN=Gnb2 PE=1 SV=3 - [GBB2_MOUSE]
Q8VCT3;E9PYF1	2	2	6.4513	0.0142845	3.65199	3.65199	Rnpep	Aminopeptidase B OS=Mus musculus GN=Rnpep PE=2 SV=2 - [AMPB_MOUSE]
P47877;D3YU40	2	2	6.95283	0.0040741	3.54195	3.54195	Igfbp2	Insulin-like growth factor-binding protein 2 OS=Mus musculus GN=Igfbp2 PE=2 SV=2 - [IBP2_MOUSE]
P53811;F8WGG5;J3QPW1;J3QQ30;P53810;Q8JZZ5	2	2	3.75654	0.0276501	3.51066	3.51066	Pitpnb	Phosphatidylinositol transfer protein beta isoform OS=Mus musculus GN=Pitpnb PE=1 SV=2 - [PIPNB_MOUSE]
P50247	3	3	7.83815	0.0155252	3.41618	3.41618	Ahcy	Adenosylhomocysteinase OS=Mus musculus GN=Ahcy PE=1 SV=3 - [SAHH_MOUSE]
G3XA10;Q8VEK3	6	6	13.5125	0.0373164	3.34872	3.34872	Gm28062	Heterogeneous nuclear ribonucleoprotein U, isoform CRA_b OS=Mus musculus GN=Gm28062 PE=4 SV=1 - [G3XA10_MOUSE]
J3QNW0;P13864	5	5	11.3683	0.00584765	3.30286	3.30286	Dnmt1	DNA (cytosine-5)-methyltransferase OS=Mus musculus GN=Dnmt1 PE=1 SV=1 - [J3QNW0_MOUSE]
P46735;E9Q580;E9QNH6;Q7TQD7	2	2	1.06497	0.0318854	3.28132	3.28132	Myo1b	Unconventional myosin-Ib OS=Mus musculus GN=Myo1b PE=2 SV=3 - [MYO1B_MOUSE]
Q62059;E9PYH0;E9QMK2;E9QMK3;F7B603;G3XA35;Q8BS97	2	2	5.13553	0.0154218	3.10332	3.10332	Vcan	Versican core protein OS=Mus musculus GN=Vcan PE=1 SV=2 - [CSPG2_MOUSE]
P25206	2	2	9.5096	0.00704005	3.07076	3.07076	Mcm3	DNA replication licensing factor MCM3 OS=Mus musculus GN=Mcm3 PE=1 SV=2 - [MCM3_MOUSE]
Q6ZWZ6;P63323	2	2	9.2281	0.0177515	3.06794	3.06794	Rps12	40S ribosomal protein S12 OS=Mus musculus GN=Rps12 PE=1 SV=1 - [Q6ZWZ6_MOUSE]
P02772	3	3	10.0822	0.0392046	3.03419	3.03419	Afp	Alpha-fetoprotein OS=Mus musculus GN=Afp PE=2 SV=1 - [FETA_MOUSE]
Q8R1V9;D3Z158;F6TDS3;Q8BML9	2	2	4.00338	0.00629451	3.03097	3.03097	Qars	Protein Qars OS=Mus musculus GN=Qars PE=1 SV=1 - [Q8R1V9_MOUSE]
P28352;D3Z124;F6QA74	2	2	8.2871	0.0140532	2.87547	2.87547	Apex1	DNA-(apurinic or apyrimidinic site) lyase OS=Mus musculus GN=Apex1 PE=1 SV=2 - [APEX1_MOUSE]
Q60597;E9Q7L0;Z4YJV4	3	2	8.10585	0.0223612	2.85363	2.85363	Ogdh	2-oxoglutarate dehydrogenase, mitochondrial OS=Mus musculus GN=Ogdh PE=1 SV=3 - [ODO1_MOUSE]
Q9D1Q6	2	2	5.10122	0.0294306	2.78644	2.78644	Erp44	Endoplasmic reticulum resident protein 44 OS=Mus musculus GN=Erp44 PE=1 SV=1 - [ERP44_MOUSE]
Q64737;D6RCG1	4	3	15.2295	0.00977978	2.70239	2.70239	Gart	Trifunctional purine biosynthetic protein adenosine-3 OS=Mus musculus GN=Gart PE=2 SV=3 - [PUR2_MOUSE]
P47955	2	2	6.04344	0.0307199	2.57445	2.57445	Rplp1	60S acidic ribosomal protein P1 OS=Mus musculus GN=Rplp1 PE=3 SV=1 - [RLA1_MOUSE]
Q9CPN8	2	2	8.93416	0.0227628	2.56517	2.56517	Igf2bp3	Insulin-like growth factor 2 mRNA-binding protein 3 OS=Mus musculus GN=Igf2bp3 PE=1 SV=1 - [IF2B3_MOUSE]
P53996;D3YYF6	3	3	9.24465	0.0403185	2.52913	2.52913	Cnbp	Cellular nucleic acid-binding protein OS=Mus musculus GN=Cnbp PE=1 SV=2 - [CNBP_MOUSE]
P09411;S4R2M7	4	4	14.6317	0.00717873	2.51863	2.51863	Pgk1	Phosphoglycerate kinase 1 OS=Mus musculus GN=Pgk1 PE=1 SV=4 - [PGK1_MOUSE]
Q8VD75	3	2	5.80922	0.00274296	2.48983	2.48983	Hip1	Huntingtin-interacting protein 1 OS=Mus musculus GN=Hip1 PE=1 SV=2 - [HIP1_MOUSE]
P30681;D3YVC6;D3YZ18;P63158	2	2	4.51417	0.0320531	2.4806	2.4806	Hmgb2	High mobility group protein B2 OS=Mus musculus GN=Hmgb2 PE=1 SV=3 - [HMGB2_MOUSE]
Q8BY71;A2ATU9	2	2	4.01006	0.000682959	2.45237	2.45237	Hat1	Histone acetyltransferase type B catalytic subunit OS=Mus musculus GN=Hat1 PE=1 SV=1 - [HAT1_MOUSE]
Q9QUR6	2	2	5.11345	0.00426353	2.39178	2.39178	Prep	Prolyl endopeptidase OS=Mus musculus GN=Prep PE=2 SV=1 - [PPCE_MOUSE]
Q8BJU0	2	2	6.85921	0.00223987	2.38162	2.38162	Sgta	Small glutamine-rich tetratricopeptide repeat-containing protein alpha OS=Mus musculus GN=Sgta PE=1 SV=2 - [SGTA_MOUSE]
Q99JX4;A2A702	2	2	3.46212	0.00200543	2.38038	2.38038	Eif3m	Eukaryotic translation initiation factor 3 subunit M OS=Mus musculus GN=Eif3m PE=2 SV=1 - [EIF3M_MOUSE]
E9Q035;D3YYR8;E9Q2Q7;E9Q939;F7BAE9;F7CJN9;P47758;Q921I1	5	5	10.1552	0.0176	2.37433	2.37433	Gm20425	Protein Gm20425 OS=Mus musculus GN=Gm20425 PE=4 SV=1 - [E9Q035_MOUSE]
Q9CX34	2	2	7.4172	0.0194377	2.31219	2.31219	Sugt1	Protein SGT1 homolog OS=Mus musculus GN=Sugt1 PE=2 SV=3 - [SGT1_MOUSE]
P31230;Q3UZG4	2	2	6.47358	0.00301207	2.30861	2.30861	Aimp1	Aminoacyl tRNA synthase complex-interacting multifunctional protein 1 OS=Mus musculus GN=Aimp1 PE=1 SV=2 - [AIMP1_MOUSE]
Q99KP6	3	3	7.06967	0.00950818	2.26739	2.26739	Prpf19	Pre-mRNA-processing factor 19 OS=Mus musculus GN=Prpf19 PE=1 SV=1 - [PRP19_MOUSE]
Q3KQM4;P26369	2	2	3.96339	0.0128757	2.26637	2.26637	U2af2	Splicing factor U2AF 65 kDa subunit OS=Mus musculus GN=U2af2 PE=1 SV=1 - [Q3KQM4_MOUSE]
Q3UJB9;D6RE33;G5E896	2	2	8.57148	0.00490909	2.26331	2.26331	Ec4	Enhancer of mRNA-decapping protein 4 OS=Mus musculus GN=Edc4 PE=1 SV=2 - [EDC4_MOUSE]
Q9Z1Q5	3	3	9.82916	0.0148774	2.23121	2.23121	Clic1	Chloride intracellular channel protein 1 OS=Mus musculus GN=Clic1 PE=1 SV=3 - [CLIC1_MOUSE]
P63276	2	2	5.8633	0.0188724	2.21547	2.21547	Rps17	40S ribosomal protein S17 OS=Mus musculus GN=Rps17 PE=1 SV=2 - [RS17_MOUSE]
P27659;A0A087WNS0;A0A087WQK0;E9PWZ3;Q9CQ09	5	4	12.5054	0.00368392	2.19153	2.19153	Rpl3	60S ribosomal protein L3 OS=Mus musculus GN=Rpl3 PE=1 SV=3 - [RL3_MOUSE]
P50580;D3YVH7	2	2	4.51222	0.0111772	2.15206	2.15206	Pa2g4	Proliferation-associated protein 2G4 OS=Mus musculus GN=Pa2g4 PE=1 SV=3 - [PA2G4_MOUSE]
A6ZI44;A6ZI46;D3YWI1;P05063;P05064;Q9CPQ9	3	3	8.01061	0.0126793	2.15018	2.15018	Aldoa	Fructose-bisphosphate aldolase OS=Mus musculus GN=Aldoa PE=1 SV=1 - [A6ZI44_MOUSE]
Q60668;A0A0G2JFL4;E9Q5B6;F6SHF3;F6ZV59;F7A465;G3X9W0;G5E8G0	4	3	13.1578	0.0421779	2.12313	2.12313	Hnrnpd	Heterogeneous nuclear ribonucleoprotein D0 OS=Mus musculus GN=Hnrnpd PE=1 SV=2 - [HNRPD_MOUSE]
A2A6F8;P62830	2	2	6.38742	0.0210272	2.11251	2.11251	Rpl23	60S ribosomal protein L23 (Fragment) OS=Mus musculus GN=Rpl23 PE=1 SV=1 - [A2A6F8_MOUSE]
P97351	2	2	5.55703	0.00987029	2.01091	2.01091	Rps3a	40S ribosomal protein S3a OS=Mus musculus GN=Rps3a PE=1 SV=3 - [RS3A_MOUSE]
A7M7S6;P06467	2	2	6.10028	0.029697	2.00823	2.00823	Hba-x	Hemoglobin subunit zeta (Fragment) OS=Mus musculus GN=Hba-x PE=1 SV=1 - [A7M7S6_MOUSE]
Q8BH59;Q9QXX4	2	2	3.4397	0.000145224	1.98342	1.98342	Slc25a12	Calcium-binding mitochondrial carrier protein Aralar1 OS=Mus musculus GN=Slc25a12 PE=1 SV=1 - [CMC1_MOUSE]
P07901;A2A6A2;B7ZC49;B7ZC50;E9Q3D6	16	8	39.3025	0.0242694	1.90245	1.90245	Hsp90aa1	Heat shock protein HSP 90-alpha OS=Mus musculus GN=Hsp90aa1 PE=1 SV=4 - [HS90A_MOUSE]
Q9D1M0	3	3	8.41927	0.0079278	1.80415	1.80415	Sec13	Protein SEC13 homolog OS=Mus musculus GN=Sec13 PE=2 SV=3 - [SEC13_MOUSE]
P46935	2	2	7.68663	0.0323497	1.79431	1.79431	Nedd4	E3 ubiquitin-protein ligase NEDD4 OS=Mus musculus GN=Nedd4 PE=1 SV=3 - [NEDD4_MOUSE]
Q8BP47	2	2	4.05584	0.00572196	1.78977	1.78977	Nars	Asparagine--tRNA ligase, cytoplasmic OS=Mus musculus GN=Nars PE=1 SV=2 - [SYNC_MOUSE]
O55131;E9Q1G8;E9Q9F5;Q8C650;Q9DA97;S4R2P6	4	3	9.03918	0.00529212	1.74605	1.74605	Sept7	Septin-7 OS=Mus musculus GN=Sept7 PE=1 SV=1 - [SEPT7_MOUSE]
Q9D7G0;G3UXL2;Q8C5R8;Q9CS42	2	2	5.65175	0.00221461	1.74376	1.74376	Prps1	Ribose-phosphate pyrophosphokinase 1 OS=Mus musculus GN=Prps1 PE=1 SV=4 - [PRPS1_MOUSE]
Q8CGF7	2	2	4.49846	0.0155078	1.72763	1.72763	Tcerg1	Transcription elongation regulator 1 OS=Mus musculus GN=Tcerg1 PE=1 SV=2 - [TCRG1_MOUSE]
Q8K411	3	3	7.67259	0.0790471	1.72265	1.72265	Pitrm1	Presequence protease, mitochondrial OS=Mus musculus GN=Pitrm1 PE=1 SV=1 - [PREP_MOUSE]
P50431;G3UYY1;G3UZ26	3	3	6.39516	0.0619189	1.71156	1.71156	Shmt1	Serine hydroxymethyltransferase, cytosolic OS=Mus musculus GN=Shmt1 PE=1 SV=3 - [GLYC_MOUSE]
Q9Z2W0;Q3TVK3;Q8BPW9	2	2	6.37102	0.20847	1.70021	1.70021	Dnpep	Aspartyl aminopeptidase OS=Mus musculus GN=Dnpep PE=2 SV=2 - [DNPEP_MOUSE]
A2AN08;Z4YMA7	2	2	8.50018	0.0258557	1.69271	1.69271	Ubr4	E3 ubiquitin-protein ligase UBR4 OS=Mus musculus GN=Ubr4 PE=1 SV=1 - [UBR4_MOUSE]
Q6PGC1	2	2	3.53214	0.172206	1.6898	1.6898	Dhx29	ATP-dependent RNA helicase Dhx29 OS=Mus musculus GN=Dhx29 PE=2 SV=1 - [DHX29_MOUSE]
P70698	3	3	8.99012	0.0380725	1.66717	1.66717	Ctps1	CTP synthase 1 OS=Mus musculus GN=Ctps1 PE=1 SV=2 - [PYRG1_MOUSE]
Q8CG48;B1AWH6	3	3	7.1913	0.0266335	1.65001	1.65001	Smc2	Structural maintenance of chromosomes protein 2 OS=Mus musculus GN=Smc2 PE=1 SV=2 - [SMC2_MOUSE]
P60766	3	2	6.67351	0.0256879	1.64445	1.64445	Cdc42	Cell division control protein 42 homolog OS=Mus musculus GN=Cdc42 PE=1 SV=2 - [CDC42_MOUSE]
Q8R1B4	2	2	6.06184	0.0117616	1.613	1.613	Eif3c	Eukaryotic translation initiation factor 3 subunit C OS=Mus musculus GN=Eif3c PE=1 SV=1 - [EIF3C_MOUSE]
P80316	3	2	6.47766	0.00762028	1.61124	1.61124	Cct5	T-complex protein 1 subunit epsilon OS=Mus musculus GN=Cct5 PE=1 SV=1 - [TCPE_MOUSE]
P16125;D3YVR7;D3YZE4;D3YZQ9;D3Z736;D3Z7F0;G5E8N5;P00342;P06151	3	3	8.6964	0.0063648	1.6005	1.6005	Ldhb	L-lactate dehydrogenase B chain OS=Mus musculus GN=Ldhb PE=1 SV=2 - [LDHB_MOUSE]
P14206	2	2	11.7212	0.0244572	1.59498	1.59498	Rpsa	40S ribosomal protein SA OS=Mus musculus GN=Rpsa PE=1 SV=4 - [RSSA_MOUSE]
P16858;A0A0A0MQF6;D3YYI5;Q64467;S4R1N5;S4R1W1;S4R1W8;S4R257;S4R2G5;V9GXA7	10	10	29.1347	0.0487799	1.57397	1.57397	Gapdh	Glyceraldehyde-3-phosphate dehydrogenase OS=Mus musculus GN=Gapdh PE=1 SV=2 - [G3P_MOUSE]
Q99PL5;A2AVJ7	3	3	9.27164	0.146402	1.5645	1.5645	Rrbp1	Ribosome-binding protein 1 OS=Mus musculus GN=Rrbp1 PE=1 SV=2 - [RRBP1_MOUSE]
Q9EPL8	3	3	6.66187	0.16419	1.54425	1.54425	Ipo7	Importin-7 OS=Mus musculus GN=Ipo7 PE=1 SV=2 - [IPO7_MOUSE]
P34022;H7BX22	3	3	7.81986	0.0896259	1.53126	1.53126	Ranbp1	Ran-specific GTPase-activating protein OS=Mus musculus GN=Ranbp1 PE=1 SV=2 - [RANG_MOUSE]
Q8CAY6;F2Z459;G3XA25;Q80X81	3	3	12.9836	0.00853489	1.52344	1.52344	Acat2	Acetyl-CoA acetyltransferase, cytosolic OS=Mus musculus GN=Acat2 PE=1 SV=2 - [THIC_MOUSE]
P62965	2	2	6.8577	0.0698396	1.52316	1.52316	Crabp1	Cellular retinoic acid-binding protein 1 OS=Mus musculus GN=Crabp1 PE=1 SV=2 - [RABP1_MOUSE]
Q63844;D3Z3G6;D3Z6D8;E9QN12;E9QPE2;F7DD14;H3BKY7;O54949;P05532;P05622;P26618;P35917;P35918;P35969;P63085;Q00342;Q3UEW6;Q80Y86;Q8VCD0	3	3	6.76883	0.0381715	1.52056	1.52056	Mapk3	Mitogen-activated protein kinase 3 OS=Mus musculus GN=Mapk3 PE=1 SV=5 - [MK03_MOUSE]
P17426;P17427	3	3	6.28823	0.0684427	1.49701	1.49701	Ap2a1	AP-2 complex subunit alpha-1 OS=Mus musculus GN=Ap2a1 PE=1 SV=1 - [AP2A1_MOUSE]
O35381;D3YYE1;D3Z7M9;F6UFG6;Q64G17	3	2	5.84517	0.0444902	1.49595	1.49595	Anp32a	Acidic leucine-rich nuclear phosphoprotein 32 family member A OS=Mus musculus GN=Anp32a PE=1 SV=1 - [AN32A_MOUSE]
P47962;D3YYV8	9	9	23.5834	0.00873295	1.48225	1.48225	Rpl5	60S ribosomal protein L5 OS=Mus musculus GN=Rpl5 PE=1 SV=3 - [RL5_MOUSE]
P28667	2	2	7.81525	0.410376	1.46148	1.46148	Marcksl1	MARCKS-related protein OS=Mus musculus GN=Marcksl1 PE=1 SV=2 - [MRP_MOUSE]
P60843;D6RJ11;D6RJ60;P10630;Q8BTU6	2	2	4.45466	0.016727	1.46048	1.46048	Eif4a1	Eukaryotic initiation factor 4A-I OS=Mus musculus GN=Eif4a1 PE=1 SV=1 - [IF4A1_MOUSE]
Q6ZQ38;D3YWC5	6	6	14.7825	0.0156449	1.45449	1.45449	Cand1	Cullin-associated NEDD8-dissociated protein 1 OS=Mus musculus GN=Cand1 PE=2 SV=2 - [CAND1_MOUSE]
P14869;D3YVM5;E9Q070;S4R1N1	4	4	13.5947	0.00818993	1.45113	1.45113	Rplp0	60S acidic ribosomal protein P0 OS=Mus musculus GN=Rplp0 PE=1 SV=3 - [RLA0_MOUSE]
E9Q9E1;E9PVC5;E9PVC6;E9Q770;Q6NZJ6	2	2	3.512	0.0940454	1.43722	1.43722	Eif4g1	Eukaryotic translation initiation factor 4 gamma 1 OS=Mus musculus GN=Eif4g1 PE=1 SV=1 - [E9Q9E1_MOUSE]
Q9D2R0	2	2	6.0417	0.110007	1.4226	1.4226	Aacs	Acetoacetyl-CoA synthetase OS=Mus musculus GN=Aacs PE=2 SV=1 - [AACS_MOUSE]
Q7TPV4	3	3	10.2315	0.00525479	1.40861	1.40861	Mybbp1a	Myb-binding protein 1A OS=Mus musculus GN=Mybbp1a PE=1 SV=2 - [MBB1A_MOUSE]
Q9Z1Z0	2	2	4.06419	0.251252	1.40652	1.40652	Uso1	General vesicular transport factor p115 OS=Mus musculus GN=Uso1 PE=1 SV=2 - [USO1_MOUSE]
Q8BKC5;Q8BIV3	7	7	22.3625	0.0190229	1.39621	1.39621	Ipo5	Importin-5 OS=Mus musculus GN=Ipo5 PE=1 SV=3 - [IPO5_MOUSE]
P62137;A0A0G2JFF1;A0A0G2JGC1;P62141;P63087	3	3	5.55468	0.00680997	1.39146	1.39146	Ppp1ca	Serine/threonine-protein phosphatase PP1-alpha catalytic subunit OS=Mus musculus GN=Ppp1ca PE=1 SV=1 - [PP1A_MOUSE]
Q9CU62;S4R179	3	2	4.59629	0.249201	1.38334	1.38334	Smc1a	Structural maintenance of chromosomes protein 1A OS=Mus musculus GN=Smc1a PE=1 SV=4 - [SMC1A_MOUSE]
Q9D051	3	2	6.14593	0.0183905	1.37749	1.37749	Pdhb	Pyruvate dehydrogenase E1 component subunit beta, mitochondrial OS=Mus musculus GN=Pdhb PE=1 SV=1 - [ODPB_MOUSE]
Q62159;A0A0A6YXF6;H3BL56;Q9QUI0	2	2	5.67327	0.057378	1.35358	1.35358	Rhoc	Rho-related GTP-binding protein RhoC OS=Mus musculus GN=Rhoc PE=1 SV=2 - [RHOC_MOUSE]
E9PUD2;Q8K1M6	4	4	10.773	0.00140591	1.34827	1.34827	Dnm1l	Dynamin-1-like protein OS=Mus musculus GN=Dnm1l PE=1 SV=1 - [E9PUD2_MOUSE]
O08807;B1AZS9	2	2	5.22344	0.244178	1.34489	1.34489	Prdx4	Peroxiredoxin-4 OS=Mus musculus GN=Prdx4 PE=1 SV=1 - [PRDX4_MOUSE]
Q61879;Q3UH59;Q5SV64	4	4	18.3682	0.0249664	1.33793	1.33793	Myh10	Myosin-10 OS=Mus musculus GN=Myh10 PE=1 SV=2 - [MYH10_MOUSE]
Q6A068	3	3	6.82718	0.0650363	1.3363	1.3363	Cdc5l	Cell division cycle 5-like protein OS=Mus musculus GN=Cdc5l PE=1 SV=2 - [CDC5L_MOUSE]
P86048;I7HLV2;Q6ZWV3	3	3	5.98813	0.0790538	1.33333	1.33333	Rpl10l	60S ribosomal protein L10-like OS=Mus musculus GN=Rpl10l PE=2 SV=1 - [RL10L_MOUSE]
P63330;P62715;P97470	4	4	15.266	0.0558464	1.32874	1.32874	Ppp2ca	Serine/threonine-protein phosphatase 2A catalytic subunit alpha isoform OS=Mus musculus GN=Ppp2ca PE=1 SV=1 - [PP2AA_MOUSE]
Q8VDM6	2	2	4.21459	0.166791	1.32806	1.32806	Hnrnpul1	Heterogeneous nuclear ribonucleoprotein U-like protein 1 OS=Mus musculus GN=Hnrnpul1 PE=1 SV=1 - [HNRL1_MOUSE]
Q02053;P31254	4	4	8.95411	0.137708	1.3183	1.3183	Uba1	Ubiquitin-like modifier-activating enzyme 1 OS=Mus musculus GN=Uba1 PE=1 SV=1 - [UBA1_MOUSE]
P58252	9	8	25.9856	0.0200458	1.30758	1.30758	Eef2	Elongation factor 2 OS=Mus musculus GN=Eef2 PE=1 SV=2 - [EF2_MOUSE]
Q9DBG3;H3BIY9;H3BJ06;H3BKM0;O35643;Q5SVG4;Q5SVG5	4	4	9.52655	0.0498617	1.30011	1.30011	Ap2b1	AP-2 complex subunit beta OS=Mus musculus GN=Ap2b1 PE=1 SV=1 - [AP2B1_MOUSE]
Q8VEE4;Q5SWN2	2	2	5.91435	0.00333339	1.28668	1.28668	Rpa1	Replication protein A 70 kDa DNA-binding subunit OS=Mus musculus GN=Rpa1 PE=1 SV=1 - [RFA1_MOUSE]
Q9ERK4;E9Q1T9;E9QAX7;F6ZEW4;F7D1H9	6	6	19.4727	0.156604	1.28639	1.28639	Cse1l	Exportin-2 OS=Mus musculus GN=Cse1l PE=2 SV=1 - [XPO2_MOUSE]
Q9JIK5	2	2	4.87888	0.0186525	1.27858	1.27858	Ddx21	Nucleolar RNA helicase 2 OS=Mus musculus GN=Ddx21 PE=1 SV=3 - [DDX21_MOUSE]
D3YXK2;Q80YR5;S4R1M2;S4R2Q5	3	3	15.535	0.0416474	1.25537	1.25537	Safb	Scaffold attachment factor B1 OS=Mus musculus GN=Safb PE=1 SV=2 - [SAFB1_MOUSE]
Q8JZQ9	2	2	6.52042	0.0772704	1.24428	1.24428	Eif3b	Eukaryotic translation initiation factor 3 subunit B OS=Mus musculus GN=Eif3b PE=1 SV=1 - [EIF3B_MOUSE]
P62908;D3YV43	6	6	16.0732	0.0431965	1.24254	1.24254	Rps3	40S ribosomal protein S3 OS=Mus musculus GN=Rps3 PE=1 SV=1 - [RS3_MOUSE]
Q8CGC7	6	6	17.0207	0.0791081	1.23859	1.23859	Eprs	Bifunctional glutamate/proline--tRNA ligase OS=Mus musculus GN=Eprs PE=1 SV=4 - [SYEP_MOUSE]
P60335	6	5	20.9777	0.204767	1.22462	1.22462	Pcbp1	Poly(rC)-binding protein 1 OS=Mus musculus GN=Pcbp1 PE=1 SV=1 - [PCBP1_MOUSE]
P17918	3	3	9.34421	0.0499881	1.21199	1.21199	Pcna	Proliferating cell nuclear antigen OS=Mus musculus GN=Pcna PE=1 SV=2 - [PCNA_MOUSE]
Q9QYJ0	2	2	4.23199	0.197797	1.20339	1.20339	Dnaja2	DnaJ homolog subfamily A member 2 OS=Mus musculus GN=Dnaja2 PE=1 SV=1 - [DNJA2_MOUSE]
O88544;D3YV99;D3Z1R9	2	2	6.03979	0.213572	1.2027	1.2027	Cops4	COP9 signalosome complex subunit 4 OS=Mus musculus GN=Cops4 PE=1 SV=1 - [CSN4_MOUSE]
Q3U0I3;E9Q133;F6Q609;P80318	6	6	16.4384	0.152687	1.20022	1.20022	Cct3	T-complex protein 1 subunit gamma OS=Mus musculus GN=Cct3 PE=1 SV=1 - [Q3U0I3_MOUSE]
Q8BK67;A2AWQ2	7	7	19.0739	0.151982	1.19606	1.19606	Rcc2	Protein RCC2 OS=Mus musculus GN=Rcc2 PE=1 SV=1 - [RCC2_MOUSE]
Q99JY0	3	2	8.14336	0.280205	1.1715	1.1715	Hadhb	Trifunctional enzyme subunit beta, mitochondrial OS=Mus musculus GN=Hadhb PE=1 SV=1 - [ECHB_MOUSE]
P54822;A0A0G2JFI8;E9Q0A0;E9Q242;E9Q3T7	2	2	5.31201	0.147558	1.16646	1.16646	Adsl	Adenylosuccinate lyase OS=Mus musculus GN=Adsl PE=2 SV=2 - [PUR8_MOUSE]
Q8K2T1;D3YU12;G5E8S7	2	2	5.31808	0.343728	1.15795	1.15795	Nmral1	NmrA-like family domain-containing protein 1 OS=Mus musculus GN=Nmral1 PE=1 SV=1 - [NMRL1_MOUSE]
P08752;A0A0A6YWA9	4	3	14.4739	0.279812	1.15765	1.15765	Gnai2	Guanine nucleotide-binding protein G(i) subunit alpha-2 OS=Mus musculus GN=Gnai2 PE=1 SV=5 - [GNAI2_MOUSE]
Q9CZ13;A0A0A6YWX6	3	2	7.8896	0.23459	1.13484	1.13484	Uqcrc1	Cytochrome b-c1 complex subunit 1, mitochondrial OS=Mus musculus GN=Uqcrc1 PE=1 SV=2 - [QCR1_MOUSE]
Q62095;P16381;Q3V086;Q61496;Q62167	4	4	9.91359	0.0290239	1.13215	1.13215	Ddx3y	ATP-dependent RNA helicase DDX3Y OS=Mus musculus GN=Ddx3y PE=1 SV=2 - [DDX3Y_MOUSE]
P26231	4	4	13.4573	0.489741	1.12575	1.12575	Ctnna1	Catenin alpha-1 OS=Mus musculus GN=Ctnna1 PE=1 SV=1 - [CTNA1_MOUSE]
O88545;D3Z0F5;F6QK86	3	3	6.96991	0.314363	1.12196	1.12196	Cops6	COP9 signalosome complex subunit 6 OS=Mus musculus GN=Cops6 PE=1 SV=1 - [CSN6_MOUSE]
P17182;B0QZL1;B1ARR6;B1ARR7;D3Z2S4;J3QPZ9;P17183;P21550;Q5SX59;Q6PHC1	6	6	17.6701	0.142623	1.12155	1.12155	Eno1	Alpha-enolase OS=Mus musculus GN=Eno1 PE=1 SV=3 - [ENOA_MOUSE]
Q6P5H2	2	2	7.94524	0.249978	1.12132	1.12132	Nes	Nestin OS=Mus musculus GN=Nes PE=1 SV=1 - [NEST_MOUSE]
Q6ZQ88;A3KG93;G8JL40	2	2	3.13977	0.117978	1.11602	1.11602	Kdm1a	Lysine-specific histone demethylase 1A OS=Mus musculus GN=Kdm1a PE=1 SV=2 - [KDM1A_MOUSE]
P17751;H7BXC3	3	3	9.18814	0.360067	1.10933	1.10933	Tpi1	Triosephosphate isomerase OS=Mus musculus GN=Tpi1 PE=1 SV=4 - [TPIS_MOUSE]
Q9WUM4;E9PVJ1;E9PX03;E9PZJ0	2	2	6.05307	0.520072	1.09181	1.09181	Coro1c	Coronin-1C OS=Mus musculus GN=Coro1c PE=1 SV=2 - [COR1C_MOUSE]
P08113;F7C312	7	6	18.279	0.359698	1.09045	1.09045	Hsp90b1	Endoplasmin OS=Mus musculus GN=Hsp90b1 PE=1 SV=2 - [ENPL_MOUSE]
Q8BH95;F6T930	4	4	11.7163	0.474529	1.09042	1.09042	Echs1	Enoyl-CoA hydratase, mitochondrial OS=Mus musculus GN=Echs1 PE=1 SV=1 - [ECHM_MOUSE]
Q9EPU0	2	2	4.4284	0.428974	1.08643	1.08643	Upf1	Regulator of nonsense transcripts 1 OS=Mus musculus GN=Upf1 PE=1 SV=2 - [RENT1_MOUSE]
G5E924;G3UY38;Q8R081	4	4	14.3623	0.596883	1.0845	1.0845	Hnrnpl	Heterogeneous nuclear ribonucleoprotein L (Fragment) OS=Mus musculus GN=Hnrnpl PE=1 SV=1 - [G5E924_MOUSE]
G3UY93;G3UYW2;G3UZ22;G3UZX1;Q9Z1Q9	7	7	15.3963	0.564883	1.07445	1.07445	Vars	Valine--tRNA ligase (Fragment) OS=Mus musculus GN=Vars PE=1 SV=1 - [G3UY93_MOUSE]
P38647	3	3	8.14921	0.211331	1.0741	1.0741	Hspa9	Stress-70 protein, mitochondrial OS=Mus musculus GN=Hspa9 PE=1 SV=3 - [GRP75_MOUSE]
P63017;Q504P4	4	4	7.10841	0.664001	1.06901	1.06901	Hspa8	Heat shock cognate 71 kDa protein OS=Mus musculus GN=Hspa8 PE=1 SV=1 - [HSP7C_MOUSE]
Q02248;E9Q6A9;F6QZ47;F7BAC9;Q02257	4	4	7.40491	0.540098	1.06234	1.06234	Ctnnb1	Catenin beta-1 OS=Mus musculus GN=Ctnnb1 PE=1 SV=1 - [CTNB1_MOUSE]
F8WH01;D3Z0A2;D3Z3N0;Q9JIF0	2	2	6.62778	0.566138	1.05938	1.05938	Prmt1	Protein arginine N-methyltransferase 1 OS=Mus musculus GN=Prmt1 PE=1 SV=1 - [F8WH01_MOUSE]
O55023;Q80ZJ2;Q924B0	2	2	3.45634	0.748896	1.05761	1.05761	Impa1	Inositol monophosphatase 1 OS=Mus musculus GN=Impa1 PE=1 SV=1 - [IMPA1_MOUSE]
Q99K48;Q8R326	3	2	5.94011	0.592141	1.04149	1.04149	Nono	Non-POU domain-containing octamer-binding protein OS=Mus musculus GN=Nono PE=1 SV=3 - [NONO_MOUSE]
Q9D1J3	2	2	4.41845	0.610669	1.04074	1.04074	Sarnp	SAP domain-containing ribonucleoprotein OS=Mus musculus GN=Sarnp PE=1 SV=3 - [SARNP_MOUSE]
P05202	2	2	6.50981	0.746839	1.03848	1.03848	Got2	Aspartate aminotransferase, mitochondrial OS=Mus musculus GN=Got2 PE=1 SV=1 - [AATM_MOUSE]
P40124	3	3	5.78143	0.557718	1.02918	1.02918	Cap1	Adenylyl cyclase-associated protein 1 OS=Mus musculus GN=Cap1 PE=1 SV=4 - [CAP1_MOUSE]
Q7TT37	2	2	3.94739	0.945404	1.02156	1.02156	Ikbkap	Elongator complex protein 1 OS=Mus musculus GN=Ikbkap PE=1 SV=2 - [ELP1_MOUSE]
Q9Z1Z2	3	3	9.3014	0.771817	1.01784	1.01784	Strap	Serine-threonine kinase receptor-associated protein OS=Mus musculus GN=Strap PE=1 SV=2 - [STRAP_MOUSE]
Q60932;F2Z471	9	7	30.4067	0.774774	1.01596	1.01596	Vdac1	Voltage-dependent anion-selective channel protein 1 OS=Mus musculus GN=Vdac1 PE=1 SV=3 - [VDAC1_MOUSE]
P80315;G5E839	5	4	15.0105	0.846864	1.01207	1.01207	Cct4	T-complex protein 1 subunit delta OS=Mus musculus GN=Cct4 PE=1 SV=3 - [TCPD_MOUSE]
P49717	3	3	11.3044	0.837554	1.01096	1.01096	Mcm4	DNA replication licensing factor MCM4 OS=Mus musculus GN=Mcm4 PE=1 SV=1 - [MCM4_MOUSE]
P09405	3	3	12.4288	0.853949	1.00899	1.00899	Ncl	Nucleolin OS=Mus musculus GN=Ncl PE=1 SV=2 - [NUCL_MOUSE]
P35585;Q9WVP1	2	2	4.02296	0.948015	1.0087	1.0087	Ap1m1	AP-1 complex subunit mu-1 OS=Mus musculus GN=Ap1m1 PE=1 SV=3 - [AP1M1_MOUSE]
E9QAS5;A2A8L1;E9PYL1;E9PYU4;E9QAS4;F6WR45;Q6PDQ2	2	2	7.57432	0.982574	1.0061	1.0061	Chd4	Chromodomain-helicase-DNA-binding protein 4 OS=Mus musculus GN=Chd4 PE=1 SV=1 - [E9QAS5_MOUSE]
P62814;Q91YH6	3	3	8.18807	0.939395	1.00204	1.00204	Atp6v1b2	V-type proton ATPase subunit B, brain isoform OS=Mus musculus GN=Atp6v1b2 PE=1 SV=1 - [VATB2_MOUSE]
B7FAU9;B7FAV1;F6XC15;J3JS91;Q8BTM8	20	20	66.5644	0.952998	1.00053	1.00053	Flna	Filamin, alpha OS=Mus musculus GN=Flna PE=1 SV=1 - [B7FAU9_MOUSE]
O55029	2	2	5.25081	0.978684	1.00089	0.999111	Copb2	Coatomer subunit beta' OS=Mus musculus GN=Copb2 PE=2 SV=2 - [COPB2_MOUSE]
P26039;A2AIM2;F6S1V7	4	4	8.36402	0.917013	1.00616	0.993873	Tln1	Talin-1 OS=Mus musculus GN=Tln1 PE=1 SV=2 - [TLN1_MOUSE]
Q8BYK6;A2AWN8;P59326;Q91YT7	2	2	6.026	0.902433	1.00685	0.993195	Ythdf3	YTH domain-containing family protein 3 OS=Mus musculus GN=Ythdf3 PE=1 SV=2 - [YTHD3_MOUSE]
H3BKW0;H3BJ30;H3BJW3;Q6NVF9	2	2	3.79084	0.87449	1.00837	0.9917	Cpsf6	Cleavage and polyadenylation-specificity factor subunit 6 (Fragment) OS=Mus musculus GN=Cpsf6 PE=1 SV=1 - [H3BKW0_MOUSE]
Q5SXR6;Q68FD5	7	7	20.8931	0.769797	1.0201	0.980296	Cltc	Clathrin heavy chain OS=Mus musculus GN=Cltc PE=1 SV=1 - [Q5SXR6_MOUSE]
E9Q5I9;E9Q0U1;F6ZQQ3;Q9WVJ2	4	4	10.1265	0.615856	1.02095	0.979477	Psmd13	26S proteasome non-ATPase regulatory subunit 13 OS=Mus musculus GN=Psmd13 PE=1 SV=1 - [E9Q5I9_MOUSE]
P68040	5	5	17.8478	0.717837	1.02832	0.972458	Gnb2l1	Guanine nucleotide-binding protein subunit beta-2-like 1 OS=Mus musculus GN=Gnb2l1 PE=1 SV=3 - [GBLP_MOUSE]
P46061	2	2	4.87733	0.765317	1.03351	0.967575	Rangap1	Ran GTPase-activating protein 1 OS=Mus musculus GN=Rangap1 PE=1 SV=2 - [RAGP1_MOUSE]
P26041	3	2	6.32858	0.466762	1.03688	0.964436	Msn	Moesin OS=Mus musculus GN=Msn PE=1 SV=3 - [MOES_MOUSE]
Q61753;F6ZSB7	5	5	14.0503	0.813131	1.03948	0.962017	Phgdh	D-3-phosphoglycerate dehydrogenase OS=Mus musculus GN=Phgdh PE=1 SV=3 - [SERA_MOUSE]
P14152;B1ATQ3	2	2	10.2146	0.553218	1.04018	0.961376	Mdh1	Malate dehydrogenase, cytoplasmic OS=Mus musculus GN=Mdh1 PE=1 SV=3 - [MDHC_MOUSE]
P11499;E9Q0C3	14	7	36.3345	0.575531	1.04897	0.953319	Hsp90ab1	Heat shock protein HSP 90-beta OS=Mus musculus GN=Hsp90ab1 PE=1 SV=3 - [HS90B_MOUSE]
Q3U2G2;E0CY23;P48722;Q61316	8	7	19.2263	0.322328	1.06226	0.941393	Hspa4	Heat shock 70 kDa protein 4 OS=Mus musculus GN=Hspa4 PE=1 SV=1 - [Q3U2G2_MOUSE]
Q91V92;Q3TS02;Q3V117	7	7	21.0074	0.51097	1.06514	0.938848	Acly	ATP-citrate synthase OS=Mus musculus GN=Acly PE=1 SV=1 - [ACLY_MOUSE]
P12970;F6SSI5;F6VBB8;Q8VHS6;Q9Z0H8	6	5	19.2013	0.474251	1.07481	0.930393	Rpl7a	60S ribosomal protein L7a OS=Mus musculus GN=Rpl7a PE=1 SV=2 - [RL7A_MOUSE]
Q61990;E9Q7D8;P57722	3	2	9.17975	0.217881	1.07985	0.926053	Pcbp2	Poly(rC)-binding protein 2 OS=Mus musculus GN=Pcbp2 PE=1 SV=1 - [PCBP2_MOUSE]
O35286;A0A0G2JG10;A0A0G2JGQ5;Q497W9	3	3	5.91842	0.537223	1.08317	0.923213	Dhx15	Pre-mRNA-splicing factor ATP-dependent RNA helicase DHX15 OS=Mus musculus GN=Dhx15 PE=1 SV=2 - [DHX15_MOUSE]
Q8VDD5	6	6	14.3179	0.0362852	1.08402	0.922494	Myh9	Myosin-9 OS=Mus musculus GN=Myh9 PE=1 SV=4 - [MYH9_MOUSE]
P24547;A0A0A6YY72	3	3	10.948	0.206856	1.11372	0.897889	Impdh2	Inosine-5'-monophosphate dehydrogenase 2 OS=Mus musculus GN=Impdh2 PE=1 SV=2 - [IMDH2_MOUSE]
P80314	7	6	15.5599	0.0661689	1.1161	0.895974	Cct2	T-complex protein 1 subunit beta OS=Mus musculus GN=Cct2 PE=1 SV=4 - [TCPB_MOUSE]
P47791	2	2	4.58585	0.489321	1.1198	0.893016	Gsr	Glutathione reductase, mitochondrial OS=Mus musculus GN=Gsr PE=1 SV=3 - [GSHR_MOUSE]
P97311;Q3ULG5	5	5	13.2862	0.161184	1.12147	0.891688	Mcm6	DNA replication licensing factor MCM6 OS=Mus musculus GN=Mcm6 PE=1 SV=1 - [MCM6_MOUSE]
Q61699;D3Z027;D3Z3I9;E9Q0U7	5	4	14.1687	0.074787	1.12803	0.886501	Hsph1	Heat shock protein 105 kDa OS=Mus musculus GN=Hsph1 PE=1 SV=2 - [HS105_MOUSE]
Q7TQI3;D3YWF6;D3Z7K0	2	2	3.8113	0.0273218	1.13063	0.884463	Otub1	Ubiquitin thioesterase OTUB1 OS=Mus musculus GN=Otub1 PE=1 SV=2 - [OTUB1_MOUSE]
Q3U1J4	3	3	6.49104	0.114253	1.13346	0.882254	Ddb1	DNA damage-binding protein 1 OS=Mus musculus GN=Ddb1 PE=1 SV=2 - [DDB1_MOUSE]
Q99KI0	4	4	11.6474	0.0348553	1.14071	0.876648	Aco2	Aconitate hydratase, mitochondrial OS=Mus musculus GN=Aco2 PE=1 SV=1 - [ACON_MOUSE]
J3QMG5;D3YVC1;D3YWJ3;E9Q1N8;F6YTZ4;P25444	3	3	8.43125	0.0264152	1.14627	0.872394	Gm5786	Protein Gm5786 OS=Mus musculus GN=Gm5786 PE=3 SV=1 - [J3QMG5_MOUSE]
Q8VDM4;J3KMQ2	5	5	15.0549	0.0639672	1.14839	0.870782	Psmd2	26S proteasome non-ATPase regulatory subunit 2 OS=Mus musculus GN=Psmd2 PE=1 SV=1 - [PSMD2_MOUSE]
O08553	3	2	10.3703	0.181922	1.1495	0.869946	Dpysl2	Dihydropyrimidinase-related protein 2 OS=Mus musculus GN=Dpysl2 PE=1 SV=2 - [DPYL2_MOUSE]
B2RXS4	4	4	10.935	0.298945	1.15651	0.864668	Plxnb2	Plexin-B2 OS=Mus musculus GN=Plxnb2 PE=1 SV=1 - [PLXB2_MOUSE]
P62827;Q14AA6	3	3	7.19332	0.0387261	1.17038	0.85442	Ran	GTP-binding nuclear protein Ran OS=Mus musculus GN=Ran PE=1 SV=3 - [RAN_MOUSE]
P41105;F6Z0X0	4	4	7.5029	0.103578	1.17464	0.851323	Rpl28	60S ribosomal protein L28 OS=Mus musculus GN=Rpl28 PE=1 SV=2 - [RL28_MOUSE]
Q8VCG1;Q9CQ43	3	3	5.37565	0.0405367	1.17655	0.849946	Dut	Deoxyuridine triphosphatase, isoform CRA_b OS=Mus musculus GN=Dut PE=1 SV=1 - [Q8VCG1_MOUSE]
Q6P4T2	5	5	13.6813	0.164038	1.179	0.848174	Snrnp200	U5 small nuclear ribonucleoprotein 200 kDa helicase OS=Mus musculus GN=Snrnp200 PE=1 SV=1 - [U520_MOUSE]
Q8BP67	2	2	6.37417	0.24803	1.18103	0.846721	Rpl24	60S ribosomal protein L24 OS=Mus musculus GN=Rpl24 PE=1 SV=2 - [RL24_MOUSE]
B1AU75;B1AU76;Q99MD9	7	5	18.99	0.128647	1.18454	0.844212	Nasp	Nuclear autoantigenic sperm protein OS=Mus musculus GN=Nasp PE=1 SV=1 - [B1AU75_MOUSE]
A0A087WS56;A0A087WR50;A0A087WS99;A0A087WSN6;B7ZNJ1;B9EHT6;P11276;Q3UHL6;Q4KL80	7	6	16.1217	0.00251836	1.18506	0.843837	Fn1	Fibronectin OS=Mus musculus GN=Fn1 PE=1 SV=1 - [A0A087WS56_MOUSE]
P52480;E9Q509;G3X925;P53657	6	6	19.5306	0.193802	1.19999	0.833341	Pkm	Pyruvate kinase PKM OS=Mus musculus GN=Pkm PE=1 SV=4 - [KPYM_MOUSE]
Q8CIE6;F6XJN3;F8WHL2	7	6	17.6208	0.00213786	1.20021	0.833189	Copa	Coatomer subunit alpha OS=Mus musculus GN=Copa PE=1 SV=2 - [COPA_MOUSE]
P63001;A2AC13;D3YX61;D3Z3L1;F2Z463;G3UZM2;P60764;P84096;Q05144;Q3TLP8;Q8R527;Q9ER71	5	4	9.15522	0.140102	1.20322	0.831104	Rac1	Ras-related C3 botulinum toxin substrate 1 OS=Mus musculus GN=Rac1 PE=1 SV=1 - [RAC1_MOUSE]
P70399;A2AU89;A2AU90;A2AU91	2	2	7.11341	0.0148874	1.20344	0.830948	Tp53bp1	Tumor suppressor p53-binding protein 1 OS=Mus musculus GN=Tp53bp1 PE=1 SV=2 - [TP53B_MOUSE]
P07742	3	3	6.23972	0.0236451	1.20659	0.828783	Rrm1	Ribonucleoside-diphosphate reductase large subunit OS=Mus musculus GN=Rrm1 PE=1 SV=2 - [RIR1_MOUSE]
E9QB02;F6W0G8;Q68FL6	2	2	3.75016	0.246247	1.21399	0.823731	Mars	Methionine--tRNA ligase, cytoplasmic OS=Mus musculus GN=Mars PE=1 SV=1 - [E9QB02_MOUSE]
Q91YE6;E0CXB2;E9QKZ2	4	4	6.34847	0.0332559	1.2258	0.815793	Ipo9	Importin-9 OS=Mus musculus GN=Ipo9 PE=1 SV=3 - [IPO9_MOUSE]
P62855	2	2	4.2122	0.0819652	1.23137	0.812104	Rps26	40S ribosomal protein S26 OS=Mus musculus GN=Rps26 PE=3 SV=3 - [RS26_MOUSE]
A0A0G2JEU1;A0A0G2JF60;A0A0G2JFQ0;D3YYF3;P47738	4	4	7.85063	0.078426	1.23456	0.810004	Aldh2	Aldehyde dehydrogenase, mitochondrial OS=Mus musculus GN=Aldh2 PE=4 SV=1 - [A0A0G2JEU1_MOUSE]
Q76MZ3	3	2	5.27769	0.0334251	1.23727	0.808233	Ppp2r1a	Serine/threonine-protein phosphatase 2A 65 kDa regulatory subunit A alpha isoform OS=Mus musculus GN=Ppp2r1a PE=1 SV=3 - [2AAA_MOUSE]
Q8VDP4	5	5	17.4354	0.00733237	1.2396	0.806712	Ccar2	Cell cycle and apoptosis regulator protein 2 OS=Mus musculus GN=Ccar2 PE=1 SV=2 - [CCAR2_MOUSE]
Q6P069	2	2	4.92052	0.0238451	1.24189	0.805226	Sri	Sorcin OS=Mus musculus GN=Sri PE=1 SV=1 - [SORCN_MOUSE]
P48962;P51881;Q3V132	3	3	6.42318	0.014965	1.24718	0.80181	Slc25a4	ADP/ATP translocase 1 OS=Mus musculus GN=Slc25a4 PE=1 SV=4 - [ADT1_MOUSE]
E9PVA8;Q8BIX2	3	3	7.31082	0.013256	1.24875	0.800802	Gcn1l1	Protein Gcn1l1 OS=Mus musculus GN=Gcn1l1 PE=1 SV=1 - [E9PVA8_MOUSE]
Q91W50;A0A0G2JF72;Q8JZN2	4	2	7.44763	0.00745504	1.25274	0.798253	Csde1	Cold shock domain-containing protein E1 OS=Mus musculus GN=Csde1 PE=2 SV=1 - [CSDE1_MOUSE]
A2AH85;G3UZ34;O08810	5	5	12.9924	0.00567813	1.25358	0.797718	Eftud2	116 kDa U5 small nuclear ribonucleoprotein component OS=Mus musculus GN=Eftud2 PE=1 SV=1 - [A2AH85_MOUSE]
P37913;Q3U4X8	2	2	5.84375	0.119496	1.26065	0.793243	Lg1	DNA ligase 1 OS=Mus musculus GN=Lig1 PE=1 SV=2 - [DNLI1_MOUSE]
P08249;A0A0G2JF23;A0A0G2JGY4	7	7	23.1211	0.0018434	1.26495	0.790544	Mdh2	Malate dehydrogenase, mitochondrial OS=Mus musculus GN=Mdh2 PE=1 SV=3 - [MDHM_MOUSE]
Q5EBP8;P49312	5	5	19.1075	0.0130853	1.26559	0.790145	Hnrnpa1	Heterogeneous nuclear ribonucleoprotein A1 OS=Mus musculus GN=Hnrnpa1 PE=1 SV=1 - [Q5EBP8_MOUSE]
P62821;P55258;P61027;Q3TYH2;Q5SW86;Q5SW87;Q5SW88;Q6PHN9;Q8K386;Q9D1G1;Q9DD03;S4R1W7	4	3	9.17563	0.019264	1.26697	0.789286	Rab1A	Ras-related protein Rab-1A OS=Mus musculus GN=Rab1A PE=1 SV=3 - [RAB1A_MOUSE]
Q9Z110;D3Z0B4	2	2	4.81353	0.0301635	1.26802	0.788628	Aldh18a1	Delta-1-pyrroline-5-carboxylate synthase OS=Mus musculus GN=Aldh18a1 PE=1 SV=2 - [P5CS_MOUSE]
Q9DC51	2	2	6.70758	0.0353425	1.27301	0.785537	Gnai3	Guanine nucleotide-binding protein G(k) subunit alpha OS=Mus musculus GN=Gnai3 PE=1 SV=3 - [GNAI3_MOUSE]
P10126;D3YZ68;D3Z3I8;P62631	7	7	22.1045	0.0233356	1.27777	0.782611	Eef1a1	Elongation factor 1-alpha 1 OS=Mus musculus GN=Eef1a1 PE=1 SV=3 - [EF1A1_MOUSE]
P52479	2	2	4.42613	0.0119256	1.2786	0.782108	Usp10	Ubiquitin carboxyl-terminal hydrolase 10 OS=Mus musculus GN=Usp10 PE=1 SV=3 - [UBP10_MOUSE]
Q9Z1F9;H3BLM2;H3BLR3	5	4	11.8812	0.0095667	1.28449	0.778519	Uba2	SUMO-activating enzyme subunit 2 OS=Mus musculus GN=Uba2 PE=1 SV=1 - [SAE2_MOUSE]
Q8C1A5	2	2	3.38819	0.153317	1.29088	0.774665	Thop1	Thimet oligopeptidase OS=Mus musculus GN=Thop1 PE=1 SV=1 - [THOP1_MOUSE]
Q9JHU9	2	2	3.25614	0.0244821	1.29136	0.774374	Isyna1	Inositol-3-phosphate synthase 1 OS=Mus musculus GN=Isyna1 PE=2 SV=1 - [INO1_MOUSE]
E9Q7G0;F6ZQA3	4	4	9.04738	0.010744	1.29241	0.773751	Numa1	Protein Numa1 OS=Mus musculus GN=Numa1 PE=1 SV=1 - [E9Q7G0_MOUSE]
P54823	2	2	2.95692	0.00583016	1.30029	0.769059	Ddx6	Probable ATP-dependent RNA helicase DDX6 OS=Mus musculus GN=Ddx6 PE=1 SV=1 - [DDX6_MOUSE]
Q60931;J3QMG3	4	2	9.00171	0.0177793	1.30057	0.768896	Vdac3	Voltage-dependent anion-selective channel protein 3 OS=Mus musculus GN=Vdac3 PE=1 SV=1 - [VDAC3_MOUSE]
P09103;E9Q8G8	4	4	7.75958	0.00299031	1.30486	0.766368	P4hb	Protein disulfide-isomerase OS=Mus musculus GN=P4hb PE=1 SV=2 - [PDIA1_MOUSE]
Q91VC3;E9PV04	2	2	4.8284	0.140777	1.30598	0.765709	Eif4a3	Eukaryotic initiation factor 4A-III OS=Mus musculus GN=Eif4a3 PE=2 SV=3 - [IF4A3_MOUSE]
P62196;Q8K1K2	2	2	7.69906	0.124315	1.31498	0.76047	Psmc5	26S protease regulatory subunit 8 OS=Mus musculus GN=Psmc5 PE=1 SV=1 - [PRS8_MOUSE]
Q8BJY1	3	3	6.93234	0.00749821	1.31846	0.758461	Psmd5	26S proteasome non-ATPase regulatory subunit 5 OS=Mus musculus GN=Psmd5 PE=1 SV=4 - [PSMD5_MOUSE]
Q3THG9;A2A4P3;A2A4P4	2	2	1.9914	0.0161216	1.31942	0.757907	Aarsd1	Alanyl-tRNA editing protein Aarsd1 OS=Mus musculus GN=Aarsd1 PE=1 SV=2 - [AASD1_MOUSE]
Q8BMK4	2	2	6.11384	0.00643154	1.32031	0.757398	Ckap4	Cytoskeleton-associated protein 4 OS=Mus musculus GN=Ckap4 PE=1 SV=2 - [CKAP4_MOUSE]
P80313	2	2	3.75854	0.00810576	1.32592	0.754192	Cct7	T-complex protein 1 subunit eta OS=Mus musculus GN=Cct7 PE=1 SV=1 - [TCPH_MOUSE]
Q9R1T2	2	2	5.06397	0.0416048	1.3306	0.751542	Sae1	SUMO-activating enzyme subunit 1 OS=Mus musculus GN=Sae1 PE=1 SV=1 - [SAE1_MOUSE]
Q9DBJ1;O70250	3	3	4.93586	0.00981456	1.33348	0.74992	Pgam1	Phosphoglycerate mutase 1 OS=Mus musculus GN=Pgam1 PE=1 SV=3 - [PGAM1_MOUSE]
P51660	4	4	11.2765	0.0236189	1.33614	0.748423	Hsd17b4	Peroxisomal multifunctional enzyme type 2 OS=Mus musculus GN=Hsd17b4 PE=1 SV=3 - [DHB4_MOUSE]
O35685	2	2	2.69264	0.0272194	1.34198	0.745166	Nudc	Nuclear migration protein nudC OS=Mus musculus GN=Nudc PE=1 SV=1 - [NUDC_MOUSE]
P61202;A2AQE4	3	3	3.58087	0.00211058	1.34273	0.744753	Cops2	COP9 signalosome complex subunit 2 OS=Mus musculus GN=Cops2 PE=1 SV=1 - [CSN2_MOUSE]
Q99JY9;A0A087WQ14;A0A087WRA1	3	3	5.27419	0.0246314	1.34283	0.744693	Actr3	Actin-related protein 3 OS=Mus musculus GN=Actr3 PE=1 SV=3 - [ARP3_MOUSE]
P67984	2	2	5.13476	0.0233893	1.34987	0.740813	Rpl22	60S ribosomal protein L22 OS=Mus musculus GN=Rpl22 PE=1 SV=2 - [RL22_MOUSE]
A2A6U3;A2A6U5;Q80UG5	2	2	4.45407	0.0133859	1.35304	0.739079	Sept9	Septin-9 OS=Mus musculus GN=Sept9 PE=1 SV=1 - [A2A6U3_MOUSE]
Q78PY7;Q3TJ56	2	2	6.79581	0.00560115	1.35515	0.737927	Snd1	Staphylococcal nuclease domain-containing protein 1 OS=Mus musculus GN=Snd1 PE=1 SV=1 - [SND1_MOUSE]
P19096	13	11	39.49	0.0231663	1.35573	0.73761	Fasn	Fatty acid synthase OS=Mus musculus GN=Fasn PE=1 SV=2 - [FAS_MOUSE]
S4R281;E9Q5A0;P19253	2	2	3.32667	0.028627	1.35636	0.737265	Rpl13a	60S ribosomal protein L13a OS=Mus musculus GN=Rpl13a PE=1 SV=1 - [S4R281_MOUSE]
P54071	5	5	13.6739	0.0137487	1.35709	0.736868	Idh2	Isocitrate dehydrogenase [NADP], mitochondrial OS=Mus musculus GN=Idh2 PE=1 SV=3 - [IDHP_MOUSE]
P67778;Q5SQG5	3	3	6.20941	0.01164	1.35843	0.736145	Phb	Prohibitin OS=Mus musculus GN=Phb PE=1 SV=1 - [PHB_MOUSE]
Q9CZX0	2	2	3.71062	0.00257532	1.35905	0.735808	Elp3	Elongator complex protein 3 OS=Mus musculus GN=Elp3 PE=1 SV=1 - [ELP3_MOUSE]
Q6ZWX6	4	4	7.7071	0.0623761	1.35906	0.735801	Eif2s1	Eukaryotic translation initiation factor 2 subunit 1 OS=Mus musculus GN=Eif2s1 PE=1 SV=3 - [IF2A_MOUSE]
P61161	3	3	7.25856	0.0203253	1.36007	0.735254	Actr2	Actin-related protein 2 OS=Mus musculus GN=Actr2 PE=1 SV=1 - [ARP2_MOUSE]
Q8CB58;E9QMW9;F7DCW4;P17225;Q8BGJ5;Q922I7	3	3	7.02574	0.00249024	1.36008	0.735252	Ptbpn1	MCG13402, isoform CRA_d OS=Mus musculus GN=Ptbp1 PE=1 SV=1 - [Q8CB58_MOUSE]
P11983;F2Z483	6	6	15.9565	0.00445178	1.36058	0.734981	Tcp1	T-complex protein 1 subunit alpha OS=Mus musculus GN=Tcp1 PE=1 SV=3 - [TCPA_MOUSE]
Q922V4;D3Z4V1;F8WI31	2	2	9.76763	0.0693227	1.36121	0.734642	Plrg1	Pleiotropic regulator 1 OS=Mus musculus GN=Plrg1 PE=2 SV=1 - [PLRG1_MOUSE]
P49722	2	2	7.07252	0.0031092	1.3679	0.73105	Psma2	Proteasome subunit alpha type-2 OS=Mus musculus GN=Psma2 PE=1 SV=3 - [PSA2_MOUSE]
A2BDX0;Q9Z103	3	3	8.12905	0.00307908	1.36848	0.73074	Adnp	Activity-dependent neuroprotector homeobox protein OS=Mus musculus GN=Adnp PE=1 SV=1 - [A2BDX0_MOUSE]
P62702;Q3V1Z5;V9GWY0	5	5	13.5087	0.00226583	1.36851	0.730722	Rps4x	40S ribosomal protein S4, X isoform OS=Mus musculus GN=Rps4x PE=2 SV=2 - [RS4X_MOUSE]
Q9DB77	4	4	11.8431	0.091884	1.3707	0.729554	Uqcrc2	Cytochrome b-c1 complex subunit 2, mitochondrial OS=Mus musculus GN=Uqcrc2 PE=1 SV=1 - [QCR2_MOUSE]
Q8QZY1	3	3	5.79515	0.00598917	1.37937	0.724969	Eif3l	Eukaryotic translation initiation factor 3 subunit L OS=Mus musculus GN=Eif3l PE=1 SV=1 - [EIF3L_MOUSE]
Q01853	7	7	14.9919	0.00773308	1.38267	0.723241	Vcp	Transitional endoplasmic reticulum ATPase OS=Mus musculus GN=Vcp PE=1 SV=4 - [TERA_MOUSE]
Q9CQ92;D3YZ32;G3X9U9	2	2	5.95844	0.0386114	1.38302	0.723053	Fis1	Mitochondrial fission 1 protein OS=Mus musculus GN=Fis1 PE=1 SV=1 - [FIS1_MOUSE]
Q9R1P0;E9PW69;E9Q0X0	2	2	4.12326	0.0168743	1.38387	0.722611	Psma4	Proteasome subunit alpha type-4 OS=Mus musculus GN=Psma4 PE=1 SV=1 - [PSA4_MOUSE]
P35550;Q80WS3	2	2	4.95528	0.00595981	1.38442	0.722323	Fbl	rRNA 2'-O-methyltransferase fibrillarin OS=Mus musculus GN=Fbl PE=2 SV=2 - [FBRL_MOUSE]
Q8BFR5;D3YVN7	2	2	4.95459	0.00591787	1.38572	0.721647	Tufm	Elongation factor Tu, mitochondrial OS=Mus musculus GN=Tufm PE=1 SV=1 - [EFTU_MOUSE]
Q61029	5	4	12.5549	0.0062488	1.3868	0.721087	Tmpo	Lamina-associated polypeptide 2, isoforms beta/delta/epsilon/gamma OS=Mus musculus GN=Tmpo PE=1 SV=4 - [LAP2B_MOUSE]
P08003	6	6	17.3952	0.0199355	1.38848	0.720215	Pdia4	Protein disulfide-isomerase A4 OS=Mus musculus GN=Pdia4 PE=1 SV=3 - [PDIA4_MOUSE]
P63038	4	4	10.4194	0.0198295	1.39422	0.717248	Hspd1	60 kDa heat shock protein, mitochondrial OS=Mus musculus GN=Hspd1 PE=1 SV=1 - [CH60_MOUSE]
Q99PV0;B7ZC27	6	6	13.4814	0.012014	1.40123	0.713661	Prpf8	Pre-mRNA-processing-splicing factor 8 OS=Mus musculus GN=Prpf8 PE=1 SV=2 - [PRP8_MOUSE]
Q91WK2	2	2	3.61568	0.0158375	1.40205	0.713244	Eif3h	Eukaryotic translation initiation factor 3 subunit H OS=Mus musculus GN=Eif3h PE=1 SV=1 - [EIF3H_MOUSE]
Q9D8N0	2	2	4.44955	0.0215675	1.40298	0.712769	Eef1g	Elongation factor 1-gamma OS=Mus musculus GN=Eef1g PE=1 SV=3 - [EF1G_MOUSE]
Q921M3	4	4	8.24184	0.00211485	1.40345	0.712532	Sf3b3	Splicing factor 3B subunit 3 OS=Mus musculus GN=Sf3b3 PE=2 SV=1 - [SF3B3_MOUSE]
P99029;G3UZJ4;H3BJQ7	2	2	3.97579	0.0212259	1.40573	0.711373	Prdx5	Peroxiredoxin-5, mitochondrial OS=Mus musculus GN=Prdx5 PE=1 SV=2 - [PRDX5_MOUSE]
Q91VI7	2	2	3.61051	0.0316543	1.40623	0.71112	Rnh1	Ribonuclease inhibitor OS=Mus musculus GN=Rnh1 PE=1 SV=1 - [RINI_MOUSE]
Q501J6;Q3U741	2	2	4.81071	0.0403763	1.40864	0.709906	Ddx17	Probable ATP-dependent RNA helicase DDX17 OS=Mus musculus GN=Ddx17 PE=1 SV=1 - [DDX17_MOUSE]
P60229	3	3	4.81875	0.0133423	1.41009	0.709176	Eif3e	Eukaryotic translation initiation factor 3 subunit E OS=Mus musculus GN=Eif3e PE=1 SV=1 - [EIF3E_MOUSE]
P61982	5	3	11.525	0.0112669	1.41224	0.708096	Ywhag	14-3-3 protein gamma OS=Mus musculus GN=Ywhag PE=1 SV=2 - [1433G_MOUSE]
Q9QXS6;F7CPL2	6	6	18.4769	0.0169881	1.41244	0.707996	Dbn1	Drebrin OS=Mus musculus GN=Dbn1 PE=1 SV=4 - [DREB_MOUSE]
P54227;D3Z1Z8;D3Z5N2;P55821	2	2	5.31417	0.00814686	1.41574	0.706346	Stmn1	Stathmin OS=Mus musculus GN=Stmn1 PE=1 SV=2 - [STMN1_MOUSE]
P60122	2	2	5.30372	0.00649455	1.41605	0.706189	Ruvbl1	RuvB-like 1 OS=Mus musculus GN=Ruvbl1 PE=1 SV=1 - [RUVB1_MOUSE]
E9QNN1;A0A087WPL5;O70133;Q3UR42	8	8	28.3392	0.0450233	1.4213	0.703582	Dhx9	ATP-dependent RNA helicase A OS=Mus musculus GN=Dhx9 PE=1 SV=1 - [E9QNN1_MOUSE]
Q8K310;A0A087WNP3;A0A087WPQ5;A0A087WPU5;A0A087WQD6;A0A087WQP4;A0A087WSU2	3	3	6.50133	0.00728392	1.42538	0.701566	Matr3	Matrin-3 OS=Mus musculus GN=Matr3 PE=1 SV=1 - [MATR3_MOUSE]
Q9CW46	2	2	4.43347	0.00191601	1.42779	0.700385	Raver1	Ribonucleoprotein PTB-binding 1 OS=Mus musculus GN=Raver1 PE=1 SV=2 - [RAVR1_MOUSE]
O88844;A0A087WPT4;A0A087WRS9	3	3	5.83413	0.00511293	1.43135	0.698644	Idh1	Isocitrate dehydrogenase [NADP] cytoplasmic OS=Mus musculus GN=Idh1 PE=1 SV=2 - [IDHC_MOUSE]
Q9D8E6	4	4	9.91423	0.0219622	1.43424	0.697232	Rpl4	60S ribosomal protein L4 OS=Mus musculus GN=Rpl4 PE=1 SV=3 - [RL4_MOUSE]
P63037;B1AXX9;B1AXY0;B1AXY1	2	2	6.85299	0.0257585	1.44553	0.691789	Dnaja1	DnaJ homolog subfamily A member 1 OS=Mus musculus GN=Dnaja1 PE=1 SV=1 - [DNJA1_MOUSE]
Q9CXW3;A0A0A6YY29	3	3	4.38358	0.0240923	1.44911	0.690078	Cacybp	Calcyclin-binding protein OS=Mus musculus GN=Cacybp PE=1 SV=1 - [CYBP_MOUSE]
F6ZDS4;Q7M739	5	5	13.1854	0.00759226	1.45221	0.688607	Tpr	Nucleoprotein TPR OS=Mus musculus GN=Tpr PE=1 SV=1 - [TPR_MOUSE]
A0A0G2JGW9;A0A0G2JE55;A0A0G2JFY5;A0A0G2JG00;A0A0G2JGT1;Q3TUE1;Q3UUU2;Q91WJ8	4	2	8.76024	0.0129337	1.45468	0.687438	Fubp1	Far upstream element-binding protein 1 OS=Mus musculus GN=Fubp1 PE=4 SV=1 - [A0A0G2JGW9_MOUSE]
O35129;F6Q8V7;F6QPR1	5	5	11.0865	0.00848491	1.46	0.684933	Phb2	Prohibitin-2 OS=Mus musculus GN=Phb2 PE=1 SV=1 - [PHB2_MOUSE]
O88569	3	3	9.88102	0.00560286	1.46162	0.684174	Hnrnpa2b1	Heterogeneous nuclear ribonucleoproteins A2/B1 OS=Mus musculus GN=Hnrnpa2b1 PE=1 SV=2 - [ROA2_MOUSE]
G3UWN2;B2RQC6;E9QAI5;E9QAT6	8	7	27.2555	0.0897098	1.4625	0.683763	Cad	CAD protein OS=Mus musculus GN=Cad PE=1 SV=1 - [G3UWN2_MOUSE]
Q99LE6	2	2	6.1025	0.0723181	1.46493	0.682627	Abcf2	ATP-binding cassette sub-family F member 2 OS=Mus musculus GN=Abcf2 PE=2 SV=1 - [ABCF2_MOUSE]
Q6P5F9	3	3	8.92896	0.0117407	1.46568	0.682278	Xpo1	Exportin-1 OS=Mus musculus GN=Xpo1 PE=1 SV=1 - [XPO1_MOUSE]
Q6PFR5;E9QP00	2	2	5.8253	0.0206193	1.46748	0.681441	Tra2a	Transformer-2 protein homolog alpha OS=Mus musculus GN=Tra2a PE=1 SV=1 - [TRA2A_MOUSE]
Q9DCH4	2	2	5.93869	0.0292326	1.46934	0.680575	Eif3f	Eukaryotic translation initiation factor 3 subunit F OS=Mus musculus GN=Eif3f PE=1 SV=2 - [EIF3F_MOUSE]
Q3UHU8;G3UX27;G3UYD0;Q99NI3;Q9ESZ8	2	2	3.75646	0.00386118	1.47011	0.68022	Gtf2i	General transcription factor II-I OS=Mus musculus GN=Gtf2i PE=1 SV=1 - [Q3UHU8_MOUSE]
Q03265;D3Z6F5;D6RJ16	9	9	25.5241	0.0112023	1.47137	0.679639	Atp5a1	ATP synthase subunit alpha, mitochondrial OS=Mus musculus GN=Atp5a1 PE=1 SV=1 - [ATPA_MOUSE]
Q80X90	5	5	13.2378	0.0106697	1.47218	0.679266	Flnb	Filamin-B OS=Mus musculus GN=Flnb PE=1 SV=3 - [FLNB_MOUSE]
P42932;H3BKG2;H3BL49;H3BLL1	3	3	7.86317	0.0216087	1.47299	0.678893	Cct8	T-complex protein 1 subunit theta OS=Mus musculus GN=Cct8 PE=1 SV=3 - [TCPQ_MOUSE]
Q9D6R2	2	2	4.61756	0.0308741	1.47909	0.676093	Idh3a	Isocitrate dehydrogenase [NAD] subunit alpha, mitochondrial OS=Mus musculus GN=Idh3a PE=1 SV=1 - [IDH3A_MOUSE]
Q8VIJ6	3	3	5.58119	0.00928962	1.48037	0.675507	Sfpq	Splicing factor, proline- and glutamine-rich OS=Mus musculus GN=Sfpq PE=1 SV=1 - [SFPQ_MOUSE]
Q91Z31;A0A0G2JFV8;A0A0G2JGW0	2	2	8.81004	0.0261146	1.48211	0.674715	Ptbp2	Polypyrimidine tract-binding protein 2 OS=Mus musculus GN=Ptbp2 PE=1 SV=2 - [PTBP2_MOUSE]
P52431;D6RFB8	2	2	3.35288	0.0867757	1.49426	0.669227	Pold1	DNA polymerase delta catalytic subunit OS=Mus musculus GN=Pold1 PE=1 SV=2 - [DPOD1_MOUSE]
P19324	6	6	14.5573	0.0091835	1.49734	0.667851	Serpinh1	Serpin H1 OS=Mus musculus GN=Serpinh1 PE=1 SV=3 - [SERPH_MOUSE]
Q99L47;E9Q1V0;F8WJK8	2	2	6.00909	0.00087399	1.49992	0.666703	St13	Hsc70-interacting protein OS=Mus musculus GN=St13 PE=1 SV=1 - [F10A1_MOUSE]
O08709;D3Z0Y2;Q6GT24;Q8BG37	2	2	4.67051	0.0242073	1.50092	0.666257	Prdx6	Peroxiredoxin-6 OS=Mus musculus GN=Prdx6 PE=1 SV=3 - [PRDX6_MOUSE]
Q922R8;Q3TML0	4	4	12.3102	0.00173041	1.5035	0.665114	Pdia6	Protein disulfide-isomerase A6 OS=Mus musculus GN=Pdia6 PE=1 SV=3 - [PDIA6_MOUSE]
Q8C2Q7;O35737;P70333	5	3	22.014	0.0243138	1.51703	0.659181	Hnrnph1	Heterogeneous nuclear ribonucleoprotein H OS=Mus musculus GN=Hnrnph1 PE=1 SV=1 - [Q8C2Q7_MOUSE]
Q61035	2	2	6.2642	0.0106559	1.51889	0.658374	Hars	Histidine--tRNA ligase, cytoplasmic OS=Mus musculus GN=Hars PE=2 SV=2 - [SYHC_MOUSE]
P62270;F6YVP7;S4R1N6	3	3	7.72206	0.024544	1.51974	0.658006	Rps18	40S ribosomal protein S18 OS=Mus musculus GN=Rps18 PE=1 SV=3 - [RS18_MOUSE]
P63260;B1ATY1;D3YZY0;D3Z2K3;E9Q1F2;E9Q2D1;E9Q5F4;E9Q606;F8WGM8;G3UYG0;G3UZ07;P60710;P62737;P63268;P68033;P68134;Q8BFZ3;V9GXQ2	13	13	42.007	0.0202184	1.52033	0.657753	Actg1	Actin, cytoplasmic 2 OS=Mus musculus GN=Actg1 PE=1 SV=1 - [ACTG_MOUSE]
Q5SUR0;F6RUL9	2	2	7.19378	0.0247839	1.52068	0.657603	Pfas	Phosphoribosylformylglycinamidine synthase OS=Mus musculus GN=Pfas PE=2 SV=1 - [PUR4_MOUSE]
Q61598;P50396	4	4	13.0804	0.00281067	1.52275	0.656705	Gdi2	Rab GDP dissociation inhibitor beta OS=Mus musculus GN=Gdi2 PE=1 SV=1 - [GDIB_MOUSE]
Q99MN1;Q8R2P8	2	2	4.13446	0.00841172	1.5241	0.656126	Kars	Lysine--tRNA ligase OS=Mus musculus GN=Kars PE=1 SV=1 - [SYK_MOUSE]
Q06138	2	2	1.91561	0.00726822	1.52446	0.655969	Cab39	Calcium-binding protein 39 OS=Mus musculus GN=Cab39 PE=1 SV=2 - [CAB39_MOUSE]
Q9ERD7	12	3	36.1162	0.00612816	1.52682	0.654955	Tubb3	Tubulin beta-3 chain OS=Mus musculus GN=Tubb3 PE=1 SV=1 - [TBB3_MOUSE]
P06837	2	2	5.68009	0.0352562	1.52736	0.654724	Gap43	Neuromodulin OS=Mus musculus GN=Gap43 PE=1 SV=1 - [NEUM_MOUSE]
P20029	4	4	12.5355	0.0140316	1.52968	0.653731	Hspa5	78 kDa glucose-regulated protein OS=Mus musculus GN=Hspa5 PE=1 SV=3 - [GRP78_MOUSE]
P63094;Q6R0H7;Z4YKV1	2	2	4.23129	0.0457514	1.53229	0.652618	Gnas	Guanine nucleotide-binding protein G(s) subunit alpha isoforms short OS=Mus musculus GN=Gnas PE=1 SV=1 - [GNAS2_MOUSE]
Q8BHN3	2	2	3.82061	0.0024944	1.53326	0.652203	Ganab	Neutral alpha-glucosidase AB OS=Mus musculus GN=Ganab PE=1 SV=1 - [GANAB_MOUSE]
Q8BVQ9;P46471	3	2	8.05937	0.0129642	1.53362	0.652051	Psmc2	26S protease regulatory subunit 7 OS=Mus musculus GN=Psmc2 PE=1 SV=1 - [Q8BVQ9_MOUSE]
Q810A7	3	3	12.1304	0.0132055	1.54481	0.647329	Ddx42	ATP-dependent RNA helicase DDX42 OS=Mus musculus GN=Ddx42 PE=1 SV=3 - [DDX42_MOUSE]
P62960;A0A0A0MQD2;A2BGG7;B2RUF0;Q9JKB3;Q9Z2C8	4	4	12.6888	0.0079214	1.55008	0.645129	Ybx1	Nuclease-sensitive element-binding protein 1 OS=Mus musculus GN=Ybx1 PE=1 SV=3 - [YBOX1_MOUSE]
P14211	5	5	11.5882	0.0130913	1.5529	0.643958	Calr	Calreticulin OS=Mus musculus GN=Calr PE=1 SV=1 - [CALR_MOUSE]
Q91YR7	2	2	5.205	0.0222858	1.5582	0.641765	Prpf6	Pre-mRNA-processing factor 6 OS=Mus musculus GN=Prpf6 PE=2 SV=1 - [PRP6_MOUSE]
Q9JHU4	11	11	25.4068	0.00782928	1.57007	0.636916	Dync1h1	Cytoplasmic dynein 1 heavy chain 1 OS=Mus musculus GN=Dync1h1 PE=1 SV=2 - [DYHC1_MOUSE]
Q91VM5;A2AFI3;A2AFI4;Q9WV02;S4R1F6	4	4	10.0488	0.00325098	1.57554	0.634704	Rbmxl1	RNA binding motif protein, X-linked-like-1 OS=Mus musculus GN=Rbmxl1 PE=2 SV=1 - [RMXL1_MOUSE]
Q9ES97;A3QM89;Q7M6W1;Q8K0T0	3	3	5.05534	0.00128292	1.58486	0.630972	Rtn3	Reticulon-3 OS=Mus musculus GN=Rtn3 PE=1 SV=2 - [RTN3_MOUSE]
A0A0A6YWC8;A2AKJ2;G3X981;G5E846;P15331;P20152;P31001;Q9DCV7	4	2	7.28937	0.0398302	1.58993	0.628958	Vim	Vimentin OS=Mus musculus GN=Vim PE=1 SV=1 - [A0A0A6YWC8_MOUSE]
P54775	2	2	4.73069	0.031896	1.5902	0.628852	Psmc4	26S protease regulatory subunit 6B OS=Mus musculus GN=Psmc4 PE=1 SV=2 - [PRS6B_MOUSE]
P35564	4	4	6.61804	0.0188207	1.59033	0.628801	Canx	Calnexin OS=Mus musculus GN=Canx PE=1 SV=1 - [CALX_MOUSE]
F7DAY5;F6YB25;Q9CSU0	2	2	5.91769	0.00808802	1.60009	0.624966	Rprd1b	Regulation of nuclear pre-mRNA domain-containing protein 1B (Fragment) OS=Mus musculus GN=Rprd1b PE=1 SV=1 - [F7DAY5_MOUSE]
Q99KK7	2	2	8.5331	0.0457634	1.60122	0.624525	Dpp3	Dipeptidyl peptidase 3 OS=Mus musculus GN=Dpp3 PE=2 SV=2 - [DPP3_MOUSE]
P27773;F6Q404	4	4	11.1408	0.018792	1.60686	0.622333	Pdia3	Protein disulfide-isomerase A3 OS=Mus musculus GN=Pdia3 PE=1 SV=2 - [PDIA3_MOUSE]
Q9DBF1;G3UY72;G3UYR8	2	2	5.39849	0.0019672	1.60979	0.621197	Aldh7a1	Alpha-aminoadipic semialdehyde dehydrogenase OS=Mus musculus GN=Aldh7a1 PE=1 SV=4 - [AL7A1_MOUSE]
P15532;E9PZF0;Q01768;Q5NC80	3	3	8.30565	0.00565033	1.61142	0.620569	Nme1	Nucleoside diphosphate kinase A OS=Mus musculus GN=Nme1 PE=1 SV=1 - [NDKA_MOUSE]
Q04447	4	3	13.4588	0.00541807	1.61499	0.619199	Ckb	Creatine kinase B-type OS=Mus musculus GN=Ckb PE=1 SV=1 - [KCRB_MOUSE]
E9Q447;A3KGU4;A3KGU5;A3KGU7;P16546	9	9	19.0107	0.0231654	1.61766	0.618177	Sptan1	Spectrin alpha chain, non-erythrocytic 1 OS=Mus musculus GN=Sptan1 PE=1 SV=1 - [E9Q447_MOUSE]
Q8K4B0;E9PX23;E9Q794;F8WHY8;Q3U3A7;Q3UII8;Q924K8;Q9R190	2	2	6.27605	0.00543149	1.61989	0.617325	Mta1	Metastasis-associated protein MTA1 OS=Mus musculus GN=Mta1 PE=1 SV=1 - [MTA1_MOUSE]
Q922B2;Q8BJY7	5	5	15.1019	0.00864682	1.62234	0.616392	Dars	Aspartate--tRNA ligase, cytoplasmic OS=Mus musculus GN=Dars PE=2 SV=2 - [SYDC_MOUSE]
P46660;P08551;P19246	5	3	13.9013	0.00574255	1.62342	0.615985	Ina	Alpha-internexin OS=Mus musculus GN=Ina PE=1 SV=3 - [AINX_MOUSE]
Q9R1P4	2	2	6.46218	0.0249401	1.62951	0.61368	Psma1	Proteasome subunit alpha type-1 OS=Mus musculus GN=Psma1 PE=1 SV=1 - [PSA1_MOUSE]
Q60972;A2AFI9;A2AFJ1;F6U539;F6ZLC6;Q60973	3	3	8.5862	0.0151394	1.63046	0.613324	Rbbp4	Histone-binding protein RBBP4 OS=Mus musculus GN=Rbbp4 PE=1 SV=5 - [RBBP4_MOUSE]
Q61553;A0A0G2JDU7;D3YWW3;D3Z1X1;F7BDR1	3	3	5.20725	0.00078776	1.63254	0.612542	Fscn1	Fascin OS=Mus musculus GN=Fscn1 PE=1 SV=4 - [FSCN1_MOUSE]
P26443	3	3	6.99412	0.00679119	1.63766	0.610629	Glud1	Glutamate dehydrogenase 1, mitochondrial OS=Mus musculus GN=Glud1 PE=1 SV=1 - [DHE3_MOUSE]
P63101;D3YXF4;D3YXN6	6	4	19.8394	0.010636	1.64279	0.60872	Ywhaz	14-3-3 protein zeta/delta OS=Mus musculus GN=Ywhaz PE=1 SV=1 - [1433Z_MOUSE]
Q60817;P70670	3	3	9.80537	0.00548442	1.64368	0.60839	Naca	Nascent polypeptide-associated complex subunit alpha OS=Mus musculus GN=Naca PE=1 SV=1 - [NACA_MOUSE]
P46664	3	2	7.70969	0.00151404	1.64994	0.606083	Adss	Adenylosuccinate synthetase isozyme 2 OS=Mus musculus GN=Adss PE=1 SV=2 - [PURA2_MOUSE]
H7BX95;F7AI47;Q6PDM2	2	2	4.6752	0.0244894	1.65129	0.605588	Srsf1	Serine/arginine-rich-splicing factor 1 OS=Mus musculus GN=Srsf1 PE=1 SV=1 - [H7BX95_MOUSE]
P57780;D3YY95;D3Z0L8;D3Z761;E9PX29;E9Q2W9;O88990;Q91ZE6;Q9JI91	6	2	17.691	0.0278494	1.6572	0.603429	Actn4	Alpha-actinin-4 OS=Mus musculus GN=Actn4 PE=1 SV=1 - [ACTN4_MOUSE]
P14873;A2ARP8;Q9QYR6	9	9	34.8841	0.00818267	1.6606	0.602193	Map1b	Microtubule-associated protein 1B OS=Mus musculus GN=Map1b PE=1 SV=2 - [MAP1B_MOUSE]
Q62318	5	5	14.2384	0.0224919	1.66706	0.599859	Trim28	Transcription intermediary factor 1-beta OS=Mus musculus GN=Trim28 PE=1 SV=3 - [TIF1B_MOUSE]
Q61823	2	2	3.69949	0.00278664	1.66938	0.599025	Pdcd4	Programmed cell death protein 4 OS=Mus musculus GN=Pdcd4 PE=1 SV=1 - [PDCD4_MOUSE]
Q91V41;A2AL34	2	2	3.89948	0.0678009	1.67001	0.598797	Rab14	Ras-related protein Rab-14 OS=Mus musculus GN=Rab14 PE=1 SV=3 - [RAB14_MOUSE]
Q8BP92	2	2	6.97031	0.00653686	1.67354	0.597536	Rcn2	Reticulocalbin-2 OS=Mus musculus GN=Rcn2 PE=2 SV=1 - [RCN2_MOUSE]
P56480	2	2	6.96496	0.0319781	1.67708	0.596274	Atp5b	ATP synthase subunit beta, mitochondrial OS=Mus musculus GN=Atp5b PE=1 SV=2 - [ATPB_MOUSE]
E9Q1Y3;E9Q414;F7A3M3	2	2	4.84171	0.0133283	1.72183	0.580778	Apob	Apolipoprotein B-100 (Fragment) OS=Mus musculus GN=Apob PE=1 SV=1 - [E9Q1Y3_MOUSE]
Q9Z2X1;J3QM80;J3QMT0;J3QP45	4	2	11.4595	0.0248777	1.72381	0.580111	Hnrnpf	Heterogeneous nuclear ribonucleoprotein F OS=Mus musculus GN=Hnrnpf PE=1 SV=3 - [HNRPF_MOUSE]
P14685;F7B7L8	4	4	10.4065	0.00931933	1.7277	0.578805	Psmd3	26S proteasome non-ATPase regulatory subunit 3 OS=Mus musculus GN=Psmd3 PE=1 SV=3 - [PSMD3_MOUSE]
P62259;D6REF3;F6WA09	6	5	15.7877	0.0185226	1.72915	0.578319	Ywhae	14-3-3 protein epsilon OS=Mus musculus GN=Ywhae PE=1 SV=1 - [1433E_MOUSE]
P70372	2	2	8.04757	0.00797481	1.74723	0.572336	Elavl1	ELAV-like protein 1 OS=Mus musculus GN=Elavl1 PE=1 SV=2 - [ELAV1_MOUSE]
P06745;F6SAC3	2	2	9.17705	0.0102184	1.7486	0.571887	Gpi	Glucose-6-phosphate isomerase OS=Mus musculus GN=Gpi PE=1 SV=4 - [G6PI_MOUSE]
B9EJ54;E9Q880	2	2	7.63588	0.042986	1.75026	0.571345	Nup205	MCG21756, isoform CRA_b OS=Mus musculus GN=Nup205 PE=1 SV=1 - [B9EJ54_MOUSE]
P05213;A0A087WQS4;A0A087WRB4;A0A087WSB0;A0A087WSL5;A0A0A0MQA5;P05214;P68368;P68369;P68373;Q3UX10;Q9JJZ2	11	10	38.4044	0.0149889	1.75078	0.571173	Tuba1b	Tubulin alpha-1B chain OS=Mus musculus GN=Tuba1b PE=1 SV=2 - [TBA1B_MOUSE]
P53994;P59279;Q3TEG7;S4R232	3	2	12.6597	0.0217231	1.75235	0.570661	Rab2a	Ras-related protein Rab-2A OS=Mus musculus GN=Rab2a PE=1 SV=1 - [RAB2A_MOUSE]
Q9CXY6	2	2	7.8605	0.0240596	1.78302	0.560845	Ilf2	Interleukin enhancer-binding factor 2 OS=Mus musculus GN=Ilf2 PE=1 SV=1 - [ILF2_MOUSE]
Q8BU30	2	2	3.59772	0.0150951	1.81335	0.551466	Iars	Isoleucine--tRNA ligase, cytoplasmic OS=Mus musculus GN=Iars PE=2 SV=2 - [SYIC_MOUSE]
P18760;F8WGL3	3	2	13.1918	0.016229	1.93018	0.518085	Cfl1	Cofilin-1 OS=Mus musculus GN=Cfl1 PE=1 SV=3 - [COF1_MOUSE]
P02468;F8VQJ3	2	2	5.58769	0.126608	1.94259	0.514775	Lamc1	Laminin subunit gamma-1 OS=Mus musculus GN=Lamc1 PE=1 SV=2 - [LAMC1_MOUSE]
Q6P5E4;G3UYG7	3	3	8.06686	0.0094895	1.9677	0.508207	Uggt1	UDP-glucose:glycoprotein glucosyltransferase 1 OS=Mus musculus GN=Uggt1 PE=1 SV=4 - [UGGG1_MOUSE]
P30416;D6RDE2;F6S2D5;F7CAT1	2	2	6.07799	0.0417967	1.97328	0.506771	Fkbp4	Peptidyl-prolyl cis-trans isomerase FKBP4 OS=Mus musculus GN=Fkbp4 PE=1 SV=5 - [FKBP4_MOUSE]
Q8JZK9	2	2	4.26647	0.0224659	1.97763	0.505655	Hmgcs1	Hydroxymethylglutaryl-CoA synthase, cytoplasmic OS=Mus musculus GN=Hmgcs1 PE=1 SV=1 - [HMCS1_MOUSE]
Q9D824;D3Z3F1;D3Z4V2;D3Z619	2	2	5.0737	0.0216047	2.01725	0.495724	Fip1l1	Pre-mRNA 3'-end-processing factor FIP1 OS=Mus musculus GN=Fip1l1 PE=1 SV=1 - [FIP1_MOUSE]
A0A0A0MQM0;J3QPS8;P63242	2	2	1.70006	0.0393187	2.03198	0.49213	Eif5a	Eukaryotic translation initiation factor 5A (Fragment) OS=Mus musculus GN=Eif5a PE=1 SV=1 - [A0A0A0MQM0_MOUSE]
Q61701;A2A9R4;A2A9R6;A2A9R8;A2A9S0;A2A9S2;A2A9S3;B1AXZ0;B1AXZ4;B1AXZ5;B1AXZ6;H3BLG7;Q3UR02;Q60899;Q80UJ0;Q80Y51;Q8BVA9	5	2	10.6181	0.000205033	2.03243	0.492022	Elavl4	ELAV-like protein 4 OS=Mus musculus GN=Elavl4 PE=1 SV=1 - [ELAV4_MOUSE]
O08759	2	2	3.1855	0.0313566	2.05773	0.485972	Ube3a	Ubiquitin-protein ligase E3A OS=Mus musculus GN=Ube3a PE=1 SV=2 - [UBE3A_MOUSE]
P61082;F6WMC0;F6YXS3;F7CDT0;G5E919	2	2	3.85201	0.00829843	2.1468	0.465811	Ube2m	NEDD8-conjugating enzyme Ubc12 OS=Mus musculus GN=Ube2m PE=2 SV=1 - [UBC12_MOUSE]
Q9JLI8	3	3	8.04556	0.0096651	2.25517	0.443426	Sart3	Squamous cell carcinoma antigen recognized by T-cells 3 OS=Mus musculus GN=Sart3 PE=1 SV=1 - [SART3_MOUSE]

## Sheet: E10.5 and E11.5
	E10.5		E11.5					E10.5		E11.5					E10.5		E11.5					E10.5		E11.5
¨Protein Symbol	Ratio	p value	Ratio	p value			¨Protein Symbol	Ratio	p value	Ratio	p value			¨Protein Symbol	Ratio	p value	Ratio	p value			¨Protein Symbol	Ratio	p value	Ratio	p value
Slc2a1	247.314	0.0221127					Myh9			0.922494	0.0362852			Pgk1	1.92954	0.0201167	2.51863	0.00717873			Psmd3	3.93889	0.00380784	0.578805	0.00931933
Tpp2			7.13488	0.00848589			Otub1			0.884463	0.0273218			AldoA	1.67355	0.00651992	2.15018	0.0126793			Pdia6	3.45973	0.00799855	0.665114	0.00173041
Gm8991			6.15919	0.0248108			Aco2			0.876648	0.0348553			Rps3	1.54994	0.0217304	1.24254	0.0431965			Pgk1	1.92954	0.0201167	2.51863	0.00717873
Rps8			6.09135	0.0285612			Gm5786			0.872394	0.0264152			U2af2	1.52028	0.00723432	2.26637	0.0128757			AldoA	1.67355	0.00651992	2.15018	0.0126793
Ppp2r5d			5.57295	0.0039159			Api5	0.869308	0.0236792					Pa2g4	1.47615	0.0369716	2.15206	0.0111772			Gpi	1.66092	0.0174519	0.571887	0.0102184
P4ha1	5.10169	0.0315451					Ran			0.85442	0.0387261			Parp1	1.32134	0.00421962	4.97752	0.00968232			U2af2	1.52028	0.00723432	2.26637	0.0128757
Adh5			4.6375	0.0019949			Rpl7a	0.850431	0.0356359					Cct5	1.31322	0.00739081	1.61124	0.00762028			Ybx1	0.657388	0.0216125	0.645129	0.0079214
Igf2bp1			4.32475	0.0351034			Dut			0.849946	0.0405367			Ahcy	1.23047	0.00367598	3.41618	0.0155252			Pdia3	0.634143	0.021708	0.622333	0.018792
Mcm2	4.24796	0.0122076					Dnaja2	0.83969	0.0449105					Cdc42	1.26655	0.0212042	1.64445	0.0256879			Glud1	0.622551	0.00418041	0.610629	0.00679119
C3	4.05872	0.000377749					Tp53bp1			0.830948	0.0148874			Atp5b	0.800596	0.0254946	0.596274	0.0319781			Sptan1	0.588497	0.00218026	0.618177	0.0231654
Lrrc59			4.05084	0.00739611			Ipo9			0.815793	0.0332559			Rrm1	0.793648	0.00648734	0.828783	0.0236451			Vim	0.566725	0.036906	0.628958	0.0398302
Gnb2			3.67707	0.0109186			Eif3a	0.809912	0.0195183					Pdia4	0.788673	0.00946644	0.720215	0.0199355			Dync1h1	0.565086	0.0209197	0.636916	0.00782928
Rnpep			3.65199	0.0142845			Ppp2r1a			0.808233	0.0334251			Tpr	0.778109	0.0015359	0.688607	0.00759226			Nedd4	0.559535	0.0247768	1.79431	0.0323497
Igfbp2			3.54195	0.0040741			Sri			0.805226	0.0238451			Serpinh1	0.773594	0.000811938	0.667851	0.0091835			Hnrnph1	0.372452	0.013834	0.659181	0.0243138
Pitpnb			3.51066	0.0276501			Slc25a4			0.80181	0.014965			Psmc2	0.759491	0.00630344	0.652051	0.0129642			Hsp90aa1	0.353306	0.0204043	1.90245	0.0242694
Gm28062			3.34872	0.0373164			Pabpc1	0.801225	0.0429168					Mdh2	0.744028	0.00504685	0.790544	0.0018434			Hsp90aa1	0.353306	0.0204043	1.90245	0.0242694
Col6a3	3.31018	0.0322164					Gcn1l1			0.800802	0.013256			Trim28	0.741058	0.00757406	0.599859	0.0224919			Alb	0.0480141	0.0272505	6.36251	0.0184864
Dnmt1			3.30286	0.00584765			Csde1			0.798253	0.00745504			P4hb	0.735486	0.0321659	0.766368	0.00299031
Myo1b			3.28132	0.0318854			Eftud2			0.797718	0.00567813			Flnb	0.710447	0.0047278	0.679266	0.0106697
Vcan			3.10332	0.0154218			Taldo1	0.794792	0.0218125					Dbn1	0.697041	0.023015	0.707996	0.0169881
Top2a	3.09522	0.0128569					Hnrnpa1			0.790145	0.0130853			Fasn	0.686125	0.0127803	0.73761	0.0231663
Mcm3			3.07076	0.00704005			Rab1A			0.789286	0.019264			Snd1	0.685172	0.00637476	0.737927	0.00560115
Rps12			3.06794	0.0177515			Aldh18a1			0.788628	0.0301635			Rbbp4	0.682594	0.00515245	0.613324	0.0151394
Afp			3.03419	0.0392046			Gnai3			0.785537	0.0353425			Dhx9	0.665595	0.0150515	0.703582	0.0450233
Qars			3.03097	0.00629451			Eef1a1			0.782611	0.0233356			Ybx1	0.657388	0.0216125	0.645129	0.0079214
Apex1			2.87547	0.0140532			Usp10			0.782108	0.0119256			Fn1	0.646432	0.0157353	0.843837	0.00251836
Vps29	2.86136	0.00116759					Uba2			0.778519	0.0095667			Pdia3	0.634143	0.021708	0.622333	0.018792
Ogdh			2.85363	0.0223612			Isyna1			0.774374	0.0244821			Glud1	0.622551	0.00418041	0.610629	0.00679119
Erp44			2.78644	0.0294306			Numa1			0.773751	0.010744			Sfpq	0.610249	0.0141837	0.675507	0.00928962
Gart			2.70239	0.00977978			Ddx6			0.769059	0.00583016			Copa	0.606321	0.00118342	0.833189	0.00213786
Rplp1			2.57445	0.0307199			Vdac3			0.768896	0.0177793			Ccar2	0.600949	0.0150215	0.806712	0.00733237
Igf2bp3			2.56517	0.0227628			Actl6a	0.762057	0.0110241					Sptan1	0.588497	0.00218026	0.618177	0.0231654
Cnbp			2.52913	0.0403185			Itgb1	0.759366	0.00524552					Vim	0.566725	0.036906	0.628958	0.0398302
Hip1			2.48983	0.00274296			Psmd5			0.758461	0.00749821			Dync1h1	0.565086	0.0209197	0.636916	0.00782928
Hmgb2			2.4806	0.0320531			Aarsd1			0.757907	0.0161216			Hnrnph1	0.372452	0.013834	0.659181	0.0243138
Hat1			2.45237	0.000682959			Ckap4			0.757398	0.00643154			Psmd3	3.93889	0.00380784	0.578805	0.00931933
Sgta			2.38162	0.00223987			Cct7			0.754192	0.00810576			Pdia6	3.45973	0.00799855	0.665114	0.00173041
Eif3m			2.38038	0.00200543			Sae1			0.751542	0.0416048			Phb	1.81042	0.00405431	0.736145	0.01164
Gm20425			2.37433	0.0176			Ddx23	0.74908	0.0141118					Gpi	1.66092	0.0174519	0.571887	0.0102184
Tfrc	2.34259	0.0148785					Hsd17b4			0.748423	0.0236189			Tcp1	1.61385	0.017664	0.734981	0.00445178
Exosc2	2.33049	0.00322086					Nudc			0.745166	0.0272194			Pgam1	1.5682	0.032065	0.74992	0.00981456
Sugt1			2.31219	0.0194377			Cops2			0.744753	0.00211058			Rps18	1.49513	0.00450786	0.658006	0.024544
Aimp1			2.30861	0.00301207			Actr3			0.744693	0.0246314			Ruvbl1	1.48949	0.00517187	0.706189	0.00649455
Prpf19			2.26739	0.00950818			Mcm6	0.744302	0.0164641					Phb2	1.48416	0.0189095	0.684933	0.00848491
Ec4			2.26331	0.00490909			Sept11	0.744184	0.0115134					Rpl22	1.48071	0.00301732	0.740813	0.0233893
Crabp1	2.23905	0.0234922					Cltc	0.73917	0.00254307					Psma1	1.43431	0.000804389	0.61368	0.0249401
Clic1			2.23121	0.0148774			Sept9			0.739079	0.0133859			Rpl4	1.38443	0.0117658	0.697232	0.0219622
Rps17			2.21547	0.0188724			Idh2			0.736868	0.0137487			Rps4x	1.3332	0.00724567	0.730722	0.00226583
Rpl3			2.19153	0.00368392			Elp3			0.735808	0.00257532			Ywhaz	1.3298	0.010339	0.60872	0.010636
Hnrnpd			2.12313	0.0421779			Actr2			0.735254	0.0203253			Rpl13a	1.31805	0.00266449	0.737265	0.028627
Rpl23			2.11251	0.0210272			Ptbpn1			0.735252	0.00249024			Psma2	1.31676	0.00143728	0.73105	0.0031092
Eif2b1	2.10913	0.00121359					Tln1	0.732248	0.00881908					Hspd1	1.31107	0.00633676	0.717248	0.0198295
Hk2	2.06286	0.0117355					Adnp			0.73074	0.00307908			Cct8	1.2881	0.00718856	0.678893	0.0216087
Lin28	2.04988	0.0334392					Dpysl2	0.728015	0.0117407					Pfas	1.21655	0.0391615	0.657603	0.0247839
Rps3a			2.01091	0.00987029			Acly	0.727006	0.00379211					Eif3l	1.18985	0.0170645	0.724969	0.00598917
Hba-x			2.00823	0.029697			Csnk2a1	0.723712	0.0092711					Fkbp4	1.10608	0.00857213	0.506771	0.0417967
Bsg	2.00107	0.00675746					Vcp			0.723241	0.00773308			Prep	0.754131	0.0232401	2.39178	0.00426353
Slc25a12			1.98342	0.000145224			Fis1			0.723053	0.0386114			Syncrip	0.687219	0.0173417	4.03118	0.00452353
Yars	1.96615	0.00484092					Psma4			0.722611	0.0168743			Cand1	0.669551	0.0113649	1.45449	0.0156449
Pzp	1.94647	0.0436179					Fbl			0.722323	0.00595981			Eif4a1	0.626459	0.0317036	1.46048	0.016727
Shmt2	1.93332	0.0210817					Tufm			0.721647	0.00591787			Myh10	0.623287	0.0111115	1.33793	0.0249664
Hdgf	1.90277	0.0023282					Tmpo			0.721087	0.0062488			Nedd4	0.559535	0.0247768	1.79431	0.0323497
Oat	1.87317	0.000342623					Prpf8			0.713661	0.012014			Hsp90aa1	0.353306	0.0204043	1.90245	0.0242694
Grpel1	1.85994	0.0249015					Eif3h			0.713244	0.0158375			Alb	0.0480141	0.0272505	6.36251	0.0184864
Sec31a	1.84593	0.000192669					Eef1g			0.712769	0.0215675
Tpi1	1.83496	0.0252509					Sf3b3			0.712532	0.00211485
Ldha	1.82598	0.0244569					Prdx5			0.711373	0.0212259
Ogt	1.81648	0.0106666					Rnh1			0.71112	0.0316543
Sec13			1.80415	0.0079278			Ddx17			0.709906	0.0403763
Nars			1.78977	0.00572196			Eif3e			0.709176	0.0133423
Cald1	1.78734	0.00197397					Ywhag			0.708096	0.0112669
Aldh9a1	1.77263	0.0172936					Stmn1			0.706346	0.00814686
Hist1h2bq	1.77214	0.0308916					Dpysl3	0.706062	0.0219146
Arf5	1.75561	0.0152291					Hnrnpu	0.703244	0.0258386
Gars	1.7489	0.0105803					Flna	0.703203	0.0164027
Sept7			1.74605	0.00529212			Matr3			0.701566	0.00728392
Prps1			1.74376	0.00221461			Usp5	0.700559	0.0018738
Hprt1	1.73363	0.0189109					Sptbn1	0.70042	0.0138878
Eif2s3x	1.72898	0.00480709					Raver1			0.700385	0.00191601
Tcerg1			1.72763	0.0155078			Idh1			0.698644	0.00511293
Cbx1	1.72721	0.0135878					Naa15	0.698494	0.00148215
Marcksl1	1.72312	0.0134745					Bag6	0.69593	0.0125736
Psmb1	1.7188	0.0113583					Ptk7	0.692355	0.00120952
Nasp	1.71804	0.00241841					Dnaja1			0.691789	0.0257585
Dnajc11	1.70972	0.00520476					Cacybp			0.690078	0.0240923
Ubr4			1.69271	0.0258557			Eif3g	0.688374	0.0101062
Pfkl	1.67279	0.00941901					Fubp1			0.687438	0.0129337
Ctps1			1.66717	0.0380725			Hnrnpa2b1			0.684174	0.00560286
Hspe1	1.66053	0.0164639					Ctnnb1	0.683766	0.00984164
Rpl8	1.65127	0.0130564					Uba1	0.6831	0.00103896
Smc2			1.65001	0.0266335			Xpo1			0.682278	0.0117407
Lap3	1.6486	0.0249353					Tra2a			0.681441	0.0206193
Ywhab	1.64353	0.0045668					Eif3f			0.680575	0.0292326
Ranbp1	1.61647	0.011624					Gtf2i			0.68022	0.00386118
Eif3c			1.613	0.0117616			Atp5a1			0.679639	0.0112023
Ldhb			1.6005	0.0063648			Hspa8	0.679575	0.00902051
Pspc1	1.59778	0.0107794					Snrnp200	0.679493	0.00820288
Rpsa			1.59498	0.0244572			Idh3a			0.676093	0.0308741
Hist1h2al	1.59462	0.0466262					Ptbp2			0.674715	0.0261146
Nup50	1.59457	0.00685324					Dynlt1	0.672899	0.0102597
Fhl1	1.5943	0.0228392					Lrpprc	0.669262	0.0156286
A1bg	1.58235	0.00377097					Cyfip1	0.667336	0.00284342
Rps14	1.57855	0.00558092					St13			0.666703	0.00087399
Gapdh			1.57397	0.0487799			Psmd2	0.666466	0.0211543
Vars	1.56098	0.000951415					Prdx6			0.666257	0.0242073
Phgdh	1.55115	0.00211775					Hsph1	0.663771	0.00368365
Mdk	1.53312	0.00568334					Eif4g1	0.66214	0.0121561
Cnn1	1.53115	0.026575					Hsp90ab1	0.661336	0.000936349
Pkm	1.52442	0.016657					Hars			0.658374	0.0106559
Acat2			1.52344	0.00853489			Actg1			0.657753	0.0202184
Nme2	1.52245	0.0462496					Plrg1	0.657226	0.000532364
Mapk3			1.52056	0.0381715			Gdi2			0.656705	0.00281067
Lypla1	1.51597	0.0184831					Kars			0.656126	0.00841172
Hist1h4a	1.5082	0.00790317					Cab39			0.655969	0.00726822
Serbp1	1.50509	0.0124464					Tubb3			0.654955	0.00612816
Eno1	1.50223	0.0181803					Gap43			0.654724	0.0352562
Anp32a			1.49595	0.0444902			Hspa5			0.653731	0.0140316
Tpm3	1.491	0.0117687					Gnas			0.652618	0.0457514
Rpl5			1.48225	0.00873295			Ganab			0.652203	0.0024944
Cat	1.47127	0.0310354					Ddx42			0.647329	0.0132055
Cndp2	1.46411	0.00129904					Calr			0.643958	0.0130913
Ruvbl2	1.46029	0.0151155					Prpf6			0.641765	0.0222858
Hist1h3b	1.4585	0.0299043					Hnrnpa0	0.637654	0.0116882
Rars	1.45431	0.00774012					G3bp1	0.636976	0.00948905
Rplp0			1.45113	0.00818993			Rbmxl1			0.634704	0.00325098
Cct2	1.44854	0.00336812					Rtn3			0.630972	0.00128292
Rpl10	1.44466	0.00406882					Psmc4			0.628852	0.031896
Ncl	1.43984	0.0170145					Canx			0.628801	0.0188207
Ywhaq	1.4373	0.0210637					Ubqln2	0.627283	0.00982551
Ube2k	1.4362	0.014243					Rprd1b			0.624966	0.00808802
Psma6	1.4354	0.020973					Dpp3			0.624525	0.0457634
Rps2	1.43456	0.00837567					Huwe1	0.624303	0.00248628
Psma3	1.43262	0.00458942					Aldh7a1			0.621197	0.0019672
Rps15a	1.42681	0.0346786					Nme1			0.620569	0.00565033
Rpl18a	1.42468	0.0185523					Copb2	0.619794	0.0054067
Set	1.41749	0.00118181					Caprin1	0.619392	0.0295325
Arhgdia	1.41601	0.0027589					Ckb			0.619199	0.00541807
Cct6a	1.41571	0.0120832					Mta1			0.617325	0.00543149
Sarnp	1.41275	0.00207445					Rdx	0.616417	0.000257917
Blmh	1.41105	0.0187167					Dars			0.616392	0.00864682
Rpl7	1.41064	0.00789169					Ina			0.615985	0.00574255
Rps7	1.40982	0.0151547					Ccar1	0.615113	0.0184045
Mybbp1a			1.40861	0.00525479			Fscn1			0.612542	0.00078776
Rpl35	1.40767	0.00848084					Naca			0.60839	0.00548442
Ipo5			1.39621	0.0190229			Kif5b	0.607027	0.0110072
Kpnb1	1.39489	0.00251563					Adss			0.606083	0.00151404
Ppp1ca			1.39146	0.00680997			Srsf1			0.605588	0.0244894
Rps19	1.38361	0.0172736					Plec	0.604068	0.00668712
Rpl19	1.38177	0.0448807					Actn4			0.603429	0.0278494
Cct4	1.37817	0.00402393					Map1b			0.602193	0.00818267
Pdhb			1.37749	0.0183905			Pdcd4			0.599025	0.00278664
Ppid	1.37717	0.0135077					Acaa2	0.598328	0.00453664
Snrpa	1.37708	0.00132828					Rcn2			0.597536	0.00653686
Prmt5	1.36565	0.0222974					Cand2	0.594288	0.00736528
Park7	1.36073	0.00501056					Ahnak	0.581587	0.0343231
Rpl10a	1.35612	0.0151614					Apob			0.580778	0.0133283
Srp72	1.35188	0.00492471					Hdlbp	0.580335	0.0180844
Dnm1l			1.34827	0.00140591			Hnrnpf			0.580111	0.0248777
G6pdx	1.34818	0.00305979					Ywhae			0.578319	0.0185226
Ran	1.34494	0.00846453					Elavl1			0.572336	0.00797481
Tkt	1.34017	0.0151805					Nup205			0.571345	0.042986
Ubc	1.32771	0.0132319					Tuba1b			0.571173	0.0149889
Srsf1	1.31659	0.014294					Rab2a			0.570661	0.0217231
Eef2			1.30758	0.0200458			Tagln	0.566477	0.0125536
Psma7	1.30282	0.0139837					Cdc5l	0.562323	0.0101259
Gnb2l1	1.3007	0.0314123					Ilf2			0.560845	0.0240596
Ap2b1			1.30011	0.0498617			Iars			0.551466	0.0150951
Rps16	1.29907	0.0119425					Ddx5	0.540574	0.00682173
Eprs	1.29082	0.0328686					Cfl1			0.518085	0.016229
Ola1	1.28712	0.00451568					Fbln1	0.514111	0.00419745
Rpa1			1.28668	0.00333339			Uggt1			0.508207	0.0094895
Eif3b	1.28498	0.00718061					Hmgcs1			0.505655	0.0224659
Ddx21			1.27858	0.0186525			Fip1l1			0.495724	0.0216047
Stip1	1.27402	0.00136959					Eif5a			0.49213	0.0393187
Myh9	1.26663	0.00205188					Elavl4			0.492022	0.000205033
Safb			1.25537	0.0416474			Msh6	0.486112	0.0186043
Rtraf	1.24171	0.0133164					Ube3a			0.485972	0.0313566
Ddx39b	1.2413	0.00303635					Oxct1	0.483032	0.00566477
Ddx3y			1.13215	0.0290239			Acin1	0.479689	0.00516189
							Ctnna1	0.467409	0.00339306
							Ube2m			0.465811	0.00829843
							Acads	0.462984	0.0404435
							Ddx3x	0.45605	0.0231289
							Rangap1	0.45378	0.00995156
							Sart3			0.443426	0.0096651
							Got2	0.442552	0.0191248
							Vps35	0.437681	0.029807
							Ncapd2	0.431336	0.00876364
							Ndufa4	0.419041	0.0323097
							Nes	0.32906	0.0295628
							Ehd2	0.325276	0.00900925
							Mcm4	0.285939	0.0232611
							Rbm15	0.250879	0.010334
							Hpx	0.226217	0.0116592
							Ftl1	0.190907	0.00139897
							Csl	0.140038	0.000639625

## Sheet: p-values frequency
p.value range	number of proteins
0.00-0.05	504	significant p.value
0.05-0.10	38
0.10-0.15	21
0.15-0.20	19
0.2-0.25	17
0.25-0.30	8
0.30-0.35	8
0.35-0.40	6
0.40-0.45	7
0.45-0.50	6
0.50-0.55	5
0.55-0.60	9
0.60-0.65	2
0.65-0.70	2
0.70-0.75	6
0.75-0.80	6
0.80-0.85	4
0.85-0.90	3
0.90-0.95	7
0.95-1.00	6
