# Supplementary material for: Prenatal retinoic acid exposure reveals candidate genes for craniofacial disorders
Source: Sci Rep. 2018 Nov 30;8:17492. doi: 10.1038/s41598-018-35681-0 (PMC6269437; doi:10.1038/s41598-018-35681-0)
Supplement: Supplementary file 3 — Table S2 [file 41598_2018_35681_MOESM3_ESM.xlsx]

## Sheet: Sheet1
Table S2: Summary of IPA® analysis showing canonical pathways and molecular functions affected by antenatal ATRA-treatment (E10.5 and E11.5). The dark-gray boxes represent items present in all groups, in light-gray, those shared by at least two groups of proteins
	Proteins dysregulated at E10.5 (1 day of ATRA treatment)	Proteins dysregulated at E11.5 (2 days of ATRA treatment)	Proteins dysregulated in the same way at both time
	313 dysregulated proteins	372 dysregulated proteins	77 dysregulated proteins
Top Canonical Pathways	Eif2 signaling	Eif2 signaling	Sirtuin Signaling Pathway
	Regulation of eIF4 and p70S6K signaling	Regulation of eIF4 and p70S6K signaling	Unfolded protein response
	mTOR signaling	mTOR signaling	tRNA Charging
	Glycolysis I	Glycolysis I	Glycolysis I
	Protein Ubiquitination Pathway	Glucogenesis I	Glucogenesis I
Top Upstream Régulators	MYC	MYC	MYC
	5-fluoro-uracil	5-fluoro-uracil	5-fluoro-uracil
	sirolimus	sirolimus	MAPT
	MYCN	desmopressin	PSEN1
	CD437	MAPT	HSF1
Top Diseases	Organismal Injury and Abnormalities	Organismal Injury and Abnormalities	Organismal Injury and Abnormalities
	Cancer	Cancer	Hematological Disease
	Tumor Morphology	Tumor Morphology	Imunological Disease
	Gastrointestinal Disease	Hereditary Disorder	Inflammatory Disease
	Infectious Diseases	Neurological Disease	Inflammatory Response
Molecular and Cellular Functions	Cell Death and Survival	Cell Death and Survival	Cell Death and Survival
	Cellular Growth and Proliferation	Cellular Growth and Proliferation	Cellular Growth and Proliferation
	Protein Synthesis	Protein Synthesis	Protein Synthesis
	RNA Post-Transcriptional Modification	Cellular development	Cellular Development
	Protein Degradation	Gene expression	Cellular Mouvement
Physiological System Development and Function	Organismal Survival	Organismal Survival	Organismal Survival
	Organismal development	Organismal development	Organismal development
	Tissue Development	Tissue Development	Tissue Development
	Embryonic Development	Skeletal and Muscular System Development and Function	Embryonic Development
	Connective Tissue Development and Function	Connective Tissue Development and Function	Reproductive System Development and Function
Top Tox List	Cardiac necrosis/ cell death	Cardiac necrosis/ cell death	Cardiac necrosis/ cell death
	NRF2-mediated Oxidative Stress Response	PPAR/RXR Activation	PPAR/RXR Activation
	Hypoxia-Inducible Factor Signaling	IncreasesLiver Hyperplasia/Hyperproliferation	Hypoxia-Inducible Factor Signaling
	Renal Necrosis/ Cell death	Renal Necrosis/ Cell death	Decreases Permeability Transition of Mitochondrial Membrane
	Increase Renal Damage	Fatty acid Metabolism	RAR Activation
