# Supplementary material for: Prenatal retinoic acid exposure reveals candidate genes for craniofacial disorders
Source: Sci Rep. 2018 Nov 30;8:17492. doi: 10.1038/s41598-018-35681-0 (PMC6269437; doi:10.1038/s41598-018-35681-0)
Supplement: Supplementary file 4 — Table S3 [file 41598_2018_35681_MOESM4_ESM.xlsx]

## Sheet: Sheet1
Table S3: Comparison of ratio expression between transcriptomics (in vivo and in vitro) and proteomics analysis.
Ratio expressions were calculated compared to controls without ATRA treatment. Box are colored in light or dark gray when the expression was found decreased or increased with a statistical significance (p<0.05) compared to controls.
N/A: data non available ; • variation of expression is not observed by LC-MS/MS. Genes in bold: highlighting the correspondence between RNA and protein ratio expression.
	in vitro study of RNA from ATDC5 cells		in vivo study of RNA and proteins
			from Embryos’ heads
	RT-qPCR,	RT-qPCR,	RT-qPCR,	MC-MS/MS,	MC-MS/MS,
	1µM ATRA	1µM ATRA	E10.5 Embryo	E10.5 Embryo	E11.5 Embryo
	12h	24h	1 Day	1 Day	2 Days
Ahcy	N/A	N/A	-1,64	1230	3416
AldoA	1,36	1,18	N/A	1674	2150
ApoB	N/A	N/A	-2,77	•	-1,72
Atp5b	1,30	1,06	-1,77	-1,25	-1,73
Cdc42	2,86	1,18	-1,95	1267	1644
Crabp1	-1,09	1,78	-1,49	2239	1523
Ddx3x	-1,04	-1,50	-1,05	-2193	•
Dhx9	-2,04	-1,13	-1,55	-1502	-1421
Dynch1	1,42	-1,07	-2,85	-1770	-1570
Eftud2	-1,56	-1,04	-1,23	•	-1254
Eno1	-1,08	1,04	1,92	1502	1122
Eprs	-1,25	-1,42	-1,09	1291	1239
Flnb	N/A	N/A	-1,14	-1408	-1472
Fn1	1,31	1,23	0,87	-1547	-1185
Gnai3	-1,74	N/A	-1,07	•	-1273
Nedd4	-1,24	3,94	-1,05	-1787	1794
P4hb	-1,12	-1,44	-1,01	-1360	-1305
Parp1	-1,78	10,85	1,90	1321	4978
Pgk1	-1,09	1,01	-0,29	1930	2519
Psmc2	1,24	1,09	-1,82	-1317	-1534
Psmd2	1,44	1,09	-1,56	-1500	-1148
Rarb	192,77	812,89	N/A	•	•
Rbpb4	N/A	N/A	-1,33	-1465	-1630
Rpl10a	1,42	1,13	N/A	1356	•
Serpinh1	1,17	-1,13	-1,33	-1293	-1497
Slc25a12	N/A	N/A	-1,02	•	1983
Slc2a1	-1,12	2,01	2,12	247,31	•
Sugt1	N/A	N/A	-2,56	•	2312
Tpr	1,44	-1,63	N/A	-1285	-1452
Trim 28	1,02	-1,00	1,07	-1349	-1667
U2af	-1,03	-1,35	-1,13	1520	2266
Ube3a	1,28	1,12	-1,67	•	-2058
Ybx1	1,41	1,02	-1,53	-1521	-1550
