# Supplementary material for: Prenatal retinoic acid exposure reveals candidate genes for craniofacial disorders
Source: Sci Rep. 2018 Nov 30;8:17492. doi: 10.1038/s41598-018-35681-0 (PMC6269437; doi:10.1038/s41598-018-35681-0)
Supplement: Supplementary file 5 — Table S4 [file 41598_2018_35681_MOESM5_ESM.xlsx]

## Sheet: Feuil1
Table S4: List of the selected genes6 implicated in diseases with craniofacial features whose the phenotype is close to OAVS and the genes dysregulated at both 1 and 2 days of treatment with the associated diseases if related in OMIM database (related to Figure 7).
Gene Symbol	Phenotype	OMIM#	cranofacial features
BAPX1	Spondylo-megaepiphyseal-metaphyseal dysplasia	613330	+
CDC6	Meier-Gorlin syndrome 5	613805	+
CDT1	Meier-Gorlin syndrome 4	613804	+
CHD7	CHARGE syndrome	214800	+
DHODH	Miller syndrome	263750	+
EDN1	Auriculocondylar syndrome 3	615706	+
EDNRA	Mandibulofacial dysostosis with alopecia	616367	+
EFTUD2	Mandibulofacial dysostosis, Guion-Almeida type	610536	+
EYA1	Branchiootorenal syndrome 1	602588	+
FGF10	LADD syndrome	149730	+
FGF3	Deafness, congenital with inner ear agenesis, microtia, and microdontia	610706	+
FGFR2	LADD syndrome	149730	+
FGFR3	LADD syndrome	149730	+
FRAS1	Fraser syndrome	219000	+
FREM2	Fraser syndrome	219000	+
GDF3	Klippel-Feil syndrome 3	613702	+
GDF6	Klippel-Feil syndrome 1	118100	+
GNAI3	Auriculocondylar syndrome 1	602483	+
GRIP1	Fraser syndrome	219000	+
GSC	Short stature, auditory canal atresia, mandibular hypoplasia, skeletal abnormalities	602471	+
HMX1	Oculoauricular syndrome	612109	+
HOXA2	Microtia, hearing impairment, and cleft palate (AR)	612290	+
MLL2	Kabuki syndrome 1	147920	+
ORC1	Meier-Gorlin syndrome 1	224690	+
ORC4	Meier-Gorlin syndrome 2	613800	+
ORC6	Meier-Gorlin syndrome 3	613803	+
PITX2	Axenfeld-Rieger syndrome, type 1	180500	+
PLCB4	Auriculocondylar syndrome 2	614669	+
POLR1C	Treacher Collins syndrome 3	248390	+
POLR1D	Treacher Collins syndrome 2	613717	+
RARB	Microphthalmia, syndromic 12	615524	+
SALL1	Townes-Brocks syndrome	107480	+
SEMA3E	CHARGE syndrome	214800	+
SF3B4	Acrofacial dysostosis 1, Nager type	154400	+
SIX1	Brachiootic syndrome 3	608389	+
SIX5	Branchiootorenal syndrome 2	610896	+
TCOF1	Treacher Collins syndrome 1	154500	+
TFAP2A	Branchiooculofacial syndrome	113620	+
MYT1	Goldenhar Syndrome, Hemifacial microsomia	164210	+
HDAC1	.- (MYT1 close partner)	-
HDAC2	.- (MYT1 close partner)	-
Sin3B	.- (MYT1 close partner)	-
Genes whose protein expression is up-regulated in vivo (1 and 2 days)
AHCY	Hypermethioninemia with deficiency of S-adenosylhomocysteine hydrolase	613752
ALDOA	Glycogen storage disease XII	611881
AP2A1	-	-
CCT3	-	-
CCT4	-	-
CCT5	Neuropathy, hereditary sensory, with spastic paraplegia	256840	-
CDC42	Takenouchi-Kosaki syndrome	616737	+
CRABP1	-	-
EEF2	Spinocerebellar ataxia 26	609306	+
EIF3B	-	-
ENO1	Enolase deficiency	-
EPRS	-	-
IGF2BP3	-	-
MARCKSL1	-	-
NCL	-	-
PA2G4	-	-
PARP1	-	-
PGK1	Phosphoglycerate kinase 1 deficiency	300653	-
QARS	Microcephaly, progressive, seizures, and cerebral and cerebellar atrophy	615760	+
RANBP1	-	-
RPS3	-	-
TPI1	Hemolytic anemia due to triosephosphate isomerase deficiency	615512
U2AF2	-	-
VARS	Neurodevelopmental disorder with microcephaly, seizures, and cortical atrophy	617802	+
Genes whose protein expression is down-regulated in vivo (1 and 2 days)
ACLY	-	-
ACTG1	Baraitser-Winter syndrome 2	614583	+
ACTN4	Glomerulosclerosis, focal segmental, 1	603278	-
ATP5A	Combined oxidative phosphorylation deficiency 22	616045	-
ATP5B	-	-
CACYBP	-	-
CANX	-	-
CCAR2	-	-
CFL1	-	-
CLTC	-	-
COPB2	-	-
DHX9	-	-
DPYSL2	-	-
DYNC1H1	Charcot-Marie-Tooth disease, axonal, type 20	614228
FASN	-	-
FLNB	Atelosteogenesis, type I	108720	+
FN1	Glomerulopathy with fibronectin deposits 2	601894	-
GANAB	Polycystic kidney disease 3	600666
GLUD1	Hyperinsulinism-hyperammonemia syndrome	606762	-
HNRNPH1	-	-
HSP90AB1	-	-
HSPA5	-	-
HSPH1	-	-
IMPDH2	[IMPDH2 enzyme activity, variation in]	-	-
MARS	Charcot-Marie-Tooth disease, axonal, type 2U	616280
MCM6	-	-
MDH2	Epileptic encephalopathy, early infantile, 51	617339	-
P4HB	Cole-Carpenter syndrome 1	112240	+
PDIA3	-	-
PDIA4	-	-
PLRG1	-	-
PSMC2	-	-
PSMD2	-	-
RANGAP1	-	-
RBBP4	-	-
RPL7A	-	-
RRM1	-	-
SERPINH1	-	-
SFPQ	-	-
SLC25A4	Mitochondrial DNA depletion syndrome 12A	617184	-
SND1	-	-
SNRNP200	Retinitis pigmentosa 33	610359	-
SPTAN1	Epileptic encephalopathy, early infantile, 5	613477	+
SPTBN1	-	-
TLN1	-	-
TPR	-	-
TRIM28	-	-
TUBA1	-	-
VCP	Charcot-Marie-Tooth disease, type 2Y	616687	+
VIM	Cataract 30, pulverulent	116300	+
YBX1	-	-
