# Supplementary material for: Prenatal retinoic acid exposure reveals candidate genes for craniofacial disorders
Source: Sci Rep. 2018 Nov 30;8:17492. doi: 10.1038/s41598-018-35681-0 (PMC6269437; doi:10.1038/s41598-018-35681-0)
Supplement: Supplementary file 6 — Table S5 [file 41598_2018_35681_MOESM6_ESM.xlsx]

## Sheet: Feuil1
Table S5: List of primers sequences
Name	R-primer Sequence	R-primer Sequence
Acan	TCCTGAGGAACAGGAGTTCG	TTGCAGAGAGTGTCCGTCAG
Ahcy	CTGCACATGACCGTGGAG	CTGGAATGCCAGCCTTGG
Apob	CTGGATTCGAGCACAGATGA	CCTTTCACCATCAGACTCCTT
Cdc42	TTCCCATCGGAATATGTACCA	AATCCTCTTGCCCTGCAGTA
Cnbp	TCAAAAAGACTGCACCAAGG	ACTCGCCACAGCGGTAAC
Ddx3x	CAGTTCCGCTCAGGAAAAAG	AAGACCAAGGTTTCCCACAC
Dync1h1	GACCGTAGAGCAGGCAGAAG	ACGGTCTGCTCTGGTGAACT
Eftud2	CACAGCCAGGAGGGTAGTGT	GGTATGGGTGCATCCTGAGT
Eif4a1	TAAAGGCCACTCAGGCTTTG	TGACAAGAGGCACCCATGTA
Eno1	TGCCTCTTGCTCAAAGTGAA	TGCGATGAAAGTGTCCTCAG
Fgfr1	CGCAGACTTTGGCTTAGCTC	GCACTCCAAAAGACCACACA
Flna	GTCAACCAGCCAGCATCTTT	GGGACTTCCAGGAATGTGAG
Flnb	TGTACACTCCCATGGCTCCT	TTGGCAGTGGTCATTTCAGA
Fn1	GCTTCATGGGGATCACACTT	GGTTACGGACTCCACCAAGA
Gnai3	AGGAGTCCATTAACAATCTGTTATCC	TTCGGTTCAGATCTTCAAACTG
Hif1a	CGTGAACAAATACATGGGGTTA	TTTTCTCACTGGGCCATTTC
hoxb2	ACCAAGAAACCCAGCCAATC	CAGTTGCGTGTTGGTGTAGG
Hprt	CTGGTGAAAAGGACCTCTGGAA	CTGAAGTACTCATTATAGTCAAGGGCAT
Nedd4	GGCGGGAACACACAAAATAC	TGTGCCAGTGACAAACTGAAG
P4hb	TGACCTGGCTCAGCAGTATG	GAGTCCACCAAGGACTCTGC
Pa2g4	CAGGTAACAGGGCGGAAAG	TTCTATTGGTGTGCAGTTAAATGAG
Parp1	ATGTTGAGGTGGATGGCTTC	CACTTCCATCCTGGCCTTT
Pgk1	CCAAGACTGGCCAAGCTACT	CCAACAGGACCATTCCAAAC
Por	CCACGAAGACATGGACACAG	TCAGTGCCTTGGTTCAGCTT
Ppia	CGCGTCCTTCGAGCTGTTTG	CACACCCTGGCACATGAATC
Raldh2	CTGTTGGACAAGCTTGCAG	TGTAAAAAGCTTGCAGGAATG
Rarb	CTCTCAAAGCCTGCCTCAGT	GTGGTAGCCCGATGACTTGT
Rbbp4	ACTGTTGCCTTGTGGGATCT	GATCCCAGACATTCAGCCTA
Rdh10	ACATCTACCGGGACCTGGA	CCCCACGTCACAAGTGTAGG
Rps8	GGGGTAAGCGAAAACCCTAC	GGACAAGCTCGTTGTTGGAT
Sfpq	CCAGTCATTGTGGAACCACTT	CATCCAAGGACTTCCATCGT
Slc25a12	AAGATTCTCCGGGAAGAAGG	CTGAGCCAGAAGGTTTGAGG
Slc2a1	TTGTTGTAGAGCGAGCTGGA	TTCAAAGAAGGCCACAAAGC
Slc3a2	TACAGAGGTGGTGGCACAAG	CACCTTCAGGGTGCTCAAGT
Sugt1	AGCCAGAGGCGGTGAGAT	GATGAGGACGGATACATGTTCTT
Ubc	GCCcAGTGTTACCACCAAGAA	TCACACCCAAGAACAAGCAC
Ube3A	GCACCTGTTGGAGGACTAGG	TTCCGGAAGTAAAAGGACATT
